# Supplementary material for: catena-Poly[[{diaqua­[2-(4-hy­droxy­phen­yl)acetato-κ2 O,O′]cerium(III)}-bis­[μ-2-(4-hy­droxy­phen­yl)acetato]-κ3 O,O′:O;κ3 O:O,O′] 4,4′-bipyridine disolvate monohydrate]
Source: Acta Crystallogr Sect E Struct Rep Online. 2010 Nov 27;66(Pt 12):m1678. doi: 10.1107/S1600536810048166 (PMC3011412; doi:10.1107/S1600536810048166)
Supplement: Supplementary file 1 [file e-66-m1678-sup1.cif]

##############################################################################
###                                                                        ###
###        Electronic paper (Acta Crystallographica Section E)             ###
###                                                                        ###
##############################################################################
#                                                                            #
# This CIF contains the data in a paper accepted for publication in Acta     #
# Crystallographica Section E. It conforms to the requirements of Notes      #
# for Authors for Section E, and has been peer reviewed under the auspices   #
# of the IUCr Commission on Journals.                                        #
#                                                                            #
# Full details of the Crystallographic Information File format               #
# are given in the paper "The Crystallographic Information File (CIF):       #
# a New Standard Archive File for Crystallography" by S. R. Hall, F. H.      #
# Allen and I. D. Brown [Acta Cryst. (1991), A47, 655-685].                  #
#                                                                            #
# The current version of the core CIF dictionary is obtainable from          #
# ftp://ftp.iucr.org/pub/cif_core.dic. The current version number is 2.4.    #
#                                                                            #
# Software is freely available for graphical display of the structure(s) in  #
# this CIF.  For information consult the CIF home page http://www.iucr.org/  #
# cif/home.html                                                              #
#                                                                            #
# This file may be used for bona fide research purposes within the           #
# scientific community so long as proper attribution is given to the journal # 
# article from which it was obtained.                                        #
#                                                                            #
##############################################################################
                                             
data_global
_journal_date_recd_electronic     2010-10-26
_journal_date_accepted     2010-11-18
_journal_name_full     'Acta Crystallographica, Section E'
_journal_year     2010
_journal_volume     66
_journal_issue     12
_journal_page_first     m1678
_journal_page_last     m1678
_journal_paper_category     QM
_journal_coeditor_code     BT5395
_publ_contact_author_name     'Guo-Liang Zhao'
_publ_contact_author_address
;
  College of Chemistry and Life Sciences,
  Zhejiang Normal University,
  Jinhua 321004, P. R. China;
  Zhejiang Normal University Xingzhi College,
  Jinhua 321004, P. R. China
;
_publ_contact_author_email     'sky53@zjnu.cn'
_publ_contact_author_fax     '86-579-82282595'
_publ_contact_author_phone     '86-579-82283925'
_publ_section_title
;\
<i>catena</i>-Poly[[{diaqua[2-(4-hydroxyphenyl)acetato-\k^2^<i>O</i>,<i>O</i>']\
cerium(III)}-bis[\m-2-(4-hydroxyphenyl)acetato]-\k^3^<i>O</i>,<i>O</i>':\
<i>O</i>;\k^3^<i>O</i>:<i>O</i>,<i>O</i>'] 4,4'-bipyridine disolvate
monohydrate]
;
loop_
    _publ_author_name
    _publ_author_address
    'Jia-Lu Liu'
;
College of Chemistry and Life Sciences,
Zhejiang Normal University,
Jinhua 321004, People's Republic of China
and
Zhejiang Normal University Xingzhi College,
Jinhua 321004, People's Republic of China
;
    'Jian-Feng Liu'
;
College of Chemistry and Life Sciences,
Zhejiang Normal University,
Jinhua 321004, People's Republic of China
and
Zhejiang Normal University Xingzhi College,
Jinhua 321004, People's Republic of China
;
    'Guo-Liang Zhao'
;
College of Chemistry and Life Sciences,
Zhejiang Normal University,
Jinhua 321004, People's Republic of China
and
Zhejiang Normal University Xingzhi College,
Jinhua 321004, People's Republic of China
;
data_I
_chemical_name_systematic
;
<i>catena</i>-Poly[[{diaqua[2-(4-hydroxyphenyl)acetato-
\k^2^<i>O</i>,<i>O</i>']cerium(III)}-bis[\m-2-(4-hydroxyphenyl)acetato]-
\k^3^<i>O</i>,<i>O</i>':<i>O</i>;\k^3^<i>O</i>:<i>O</i>,<i>O</i>']
4,4'-bipyridine disolvate monohydrate]
;
_chemical_name_common     ?
_chemical_formula_moiety     'C24 H25 Ce O11, 2(C10 H8 N2), H2 O'
_chemical_formula_sum     'C44 H43 Ce N4 O12'
_chemical_formula_iupac     '[Ce (C8 H7 O3)3 (H2 O)2], 2C10 H8 N2, H2 O'
_chemical_formula_weight     959.94
_chemical_melting_point     ?
_symmetry_cell_setting     triclinic
_symmetry_space_group_name_H-M     'P -1'
_symmetry_space_group_name_Hall     '-P 1'
loop_
    _symmetry_equiv_pos_as_xyz
    'x, y, z'
    '-x, -y, -z'
_cell_length_a     9.0793(2)
_cell_length_b     12.8371(3)
_cell_length_c     19.5796(4)
_cell_angle_alpha     78.5340(10)
_cell_angle_beta     76.7160(10)
_cell_angle_gamma     73.1210(10)
_cell_volume     2103.82(8)
_cell_formula_units_Z     2
_cell_measurement_reflns_used     9983
_cell_measurement_theta_min     1.08
_cell_measurement_theta_max     27.65
_cell_measurement_temperature     296(2)
_exptl_crystal_description     block
_exptl_crystal_colour     colourless
_exptl_crystal_size_max     0.319
_exptl_crystal_size_mid     0.162
_exptl_crystal_size_min     0.062
_exptl_crystal_density_diffrn     1.515
_exptl_crystal_density_meas     ?
_exptl_crystal_density_method     'not measured'
_exptl_crystal_F_000     978
_exptl_absorpt_coefficient_mu     1.150
_exptl_absorpt_correction_type     multi-scan
_exptl_absorpt_process_details     '(SADABS; Sheldrick, 1996)'
_exptl_absorpt_correction_T_min     .800
_exptl_absorpt_correction_T_max     .931
_exptl_special_details
;
;
_diffrn_ambient_temperature     296(2)
_diffrn_radiation_type     MoK\a
_diffrn_radiation_wavelength     0.71073
_diffrn_radiation_source     'fine-focus sealed tube'
_diffrn_radiation_monochromator     graphite
_diffrn_measurement_device_type     'Bruker APEXII area-detector'
_diffrn_measurement_method     'phi and omega scans'
_diffrn_detector_area_resol_mean     ?
_diffrn_reflns_number     32193
_diffrn_reflns_av_R_equivalents     0.0341
_diffrn_reflns_av_sigmaI/netI     0.0369
_diffrn_reflns_theta_min     1.08
_diffrn_reflns_theta_max     27.65
_diffrn_reflns_theta_full     27.65
_diffrn_measured_fraction_theta_max     0.984
_diffrn_measured_fraction_theta_full     0.984
_diffrn_reflns_limit_h_min     -11
_diffrn_reflns_limit_h_max     11
_diffrn_reflns_limit_k_min     -16
_diffrn_reflns_limit_k_max     16
_diffrn_reflns_limit_l_min     -25
_diffrn_reflns_limit_l_max     25
_diffrn_standards_number     ?
_diffrn_standards_interval_count     ?
_diffrn_standards_interval_time     ?
_diffrn_standards_decay_%     0
_refine_special_details
;
Refinement of <i>F</i>^2^ against ALL reflections. The weighted <i>R</i>-factor
<i>wR</i> and goodness of fit <i>S</i> are based on <i>F</i>^2^, conventional
<i>R</i>-factors <i>R</i> are based on <i>F</i>, with <i>F</i> set to zero for
negative <i>F</i>^2^. The threshold expression of <i>F</i>^2^ >
\s(<i>F</i>^2^) is used only for calculating <i>R</i>-factors(gt) <i>etc</i>.
and is not relevant to the choice of reflections for refinement.
<i>R</i>-factors based on <i>F</i>^2^ are statistically about twice as large
as those based on <i>F</i>, and <i>R</i>- factors based on ALL data will be
even larger.
;
_reflns_number_total     9668
_reflns_number_gt     8614
_reflns_threshold_expression     I>2\s(I)
_refine_ls_structure_factor_coef     Fsqd
_refine_ls_matrix_type     full
_refine_ls_R_factor_gt     0.0319
_refine_ls_wR_factor_gt     0.1007
_refine_ls_wR_factor_ref     0.1085
_refine_ls_goodness_of_fit_ref     0.865
_refine_ls_restrained_S_all     0.865
_refine_ls_number_reflns     9668
_refine_ls_number_parameters     550
_refine_ls_number_restraints     0
_refine_ls_hydrogen_treatment     constr
_refine_ls_weighting_scheme     calc
_refine_ls_weighting_details
                 'calc w=1/[\s^2^(Fo^2^)+(0.1000P)^2^] where P=(Fo^2^+2Fc^2^)/3'
_atom_sites_solution_hydrogens     geom
_atom_sites_solution_primary     direct
_atom_sites_solution_secondary     difmap
_refine_ls_shift/su_max     0.003
_refine_ls_shift/su_mean     0.000
_refine_diff_density_max     2.127
_refine_diff_density_min     -0.879
_refine_ls_extinction_method     none
_refine_ls_extinction_coef     ?
loop_
    _atom_type_symbol
    _atom_type_description
    _atom_type_scat_dispersion_real
    _atom_type_scat_dispersion_imag
    _atom_type_scat_source
    'C' 'C' 0.0033 0.0016
                         'International Tables Vol C Tables 4.2.6.8 and 6.1.1.4'
    'H' 'H' 0.0000 0.0000
                         'International Tables Vol C Tables 4.2.6.8 and 6.1.1.4'
    'Ce' 'Ce' -0.2486 2.6331
                         'International Tables Vol C Tables 4.2.6.8 and 6.1.1.4'
    'N' 'N' 0.0061 0.0033
                         'International Tables Vol C Tables 4.2.6.8 and 6.1.1.4'
    'O' 'O' 0.0106 0.0060
                         'International Tables Vol C Tables 4.2.6.8 and 6.1.1.4'
_computing_data_collection     'APEX2 (Bruker, 2006)'
_computing_cell_refinement     'SAINT (Bruker, 2006)'
_computing_data_reduction     'SAINT (Bruker, 2006)'
_computing_structure_solution     'SHELXS97 (Sheldrick, 2008)'
_computing_structure_refinement     'SHELXL97 (Sheldrick, 2008)'
_computing_molecular_graphics     'XP in SHELXTL (Sheldrick, 2008)'
_computing_publication_material     'SHELXTL (Sheldrick, 2008)'
loop_
    _atom_site_type_symbol
    _atom_site_label
    _atom_site_fract_x
    _atom_site_fract_y
    _atom_site_fract_z
    _atom_site_U_iso_or_equiv
    _atom_site_adp_type
    _atom_site_calc_flag
    _atom_site_refinement_flags
    _atom_site_occupancy
    _atom_site_disorder_assembly
    _atom_site_disorder_group
    Ce Ce 0.763886(13) -0.024594(10) 0.502284(7) 0.02165(7) Uani d . 1 . .
    O O1 0.5164(2) -0.00623(18) 0.42935(11) 0.0311(4) Uani d . 1 . .
    O O1W 0.6869(2) -0.20312(17) 0.52006(11) 0.0342(5) Uani d . 1 . .
    H H1 0.5949 -0.2024 0.5266 0.051 Uiso d R 1 . .
    H H7 0.7230 -0.2533 0.5500 0.051 Uiso d R 1 . .
    O O2 0.7605(2) -0.04863(18) 0.37493(11) 0.0330(4) Uani d . 1 . .
    O O2W 0.9859(2) -0.19000(18) 0.46923(13) 0.0405(5) Uani d . 1 . .
    H H2 1.0714 -0.1762 0.4589 0.061 Uiso d R 1 . .
    H H5 0.9845 -0.2218 0.4370 0.061 Uiso d R 1 . .
    O O3 0.7135(3) 0.1785(3) 0.04269(14) 0.0669(8) Uani d . 1 . .
    H H15A 0.8121 0.1711 0.0295 0.100 Uiso d R 1 . .
    O O4 0.6313(2) 0.17990(17) 0.46325(12) 0.0353(5) Uani d . 1 . .
    O O5 0.7312(2) 0.14537(17) 0.55952(11) 0.0331(4) Uani d . 1 . .
    O O3W 0.0235(3) 0.2327(2) 0.67074(13) 0.0496(6) Uani d . 1 . .
    H H10 0.0906 0.1720 0.6632 0.074 Uiso d R 1 . .
    H H11 -0.0512 0.2250 0.7009 0.074 Uiso d R 1 . .
    O O6 0.8176(3) 0.6417(2) 0.29794(13) 0.0520(6) Uani d . 1 . .
    H H6A 0.8648 0.6770 0.3113 0.078 Uiso d R 1 . .
    O O7 0.8060(2) -0.1038(2) 0.62835(11) 0.0379(5) Uani d . 1 . .
    O O8 1.0105(2) -0.04972(17) 0.56681(11) 0.0300(4) Uani d . 1 . .
    O O9 0.8706(4) -0.4737(2) 0.88856(16) 0.0643(8) Uani d . 1 . .
    H H9A 0.8225 -0.4589 0.9268 0.096 Uiso d R 1 . .
    N N1 0.3011(4) 0.3471(3) 0.35414(16) 0.0527(8) Uani d . 1 . .
    N N2 0.7018(5) 0.5461(3) 0.02036(19) 0.0644(9) Uani d . 1 . .
    N N3 0.9775(4) 0.8207(3) 0.01648(18) 0.0590(8) Uani d . 1 . .
    N N4 0.2342(4) 0.8067(3) 0.2258(2) 0.0623(9) Uani d . 1 . .
    C C1 0.6107(3) 0.0024(3) 0.24341(15) 0.0351(6) Uani d . 1 . .
    C C2 0.7638(4) 0.0005(4) 0.21124(18) 0.0534(10) Uani d . 1 . .
    H H2A 0.8446 -0.0417 0.2346 0.064 Uiso calc R 1 . .
    C C3 0.8000(4) 0.0595(4) 0.14557(18) 0.0558(10) Uani d . 1 . .
    H H3A 0.9041 0.0574 0.1258 0.067 Uiso calc R 1 . .
    C C4 0.6838(4) 0.1215(3) 0.10881(17) 0.0471(8) Uani d . 1 . .
    C C5 0.5313(4) 0.1251(4) 0.1398(2) 0.0576(10) Uani d . 1 . .
    H H5A 0.4509 0.1669 0.1161 0.069 Uiso calc R 1 . .
    C C6 0.4958(4) 0.0662(3) 0.20698(19) 0.0493(9) Uani d . 1 . .
    H H6C 0.3915 0.0705 0.2275 0.059 Uiso calc R 1 . .
    C C7 0.5671(4) -0.0639(3) 0.31479(16) 0.0380(7) Uani d . 1 . .
    H H7A 0.4544 -0.0530 0.3253 0.046 Uiso calc R 1 . .
    H H7C 0.6139 -0.1413 0.3111 0.046 Uiso calc R 1 . .
    C C8 0.6167(3) -0.0365(2) 0.37653(14) 0.0266(5) Uani d . 1 . .
    C C9 0.6708(3) 0.4103(2) 0.46172(18) 0.0374(7) Uani d . 1 . .
    C C10 0.6231(4) 0.4333(3) 0.3971(2) 0.0457(8) Uani d . 1 . .
    H H10A 0.5557 0.3960 0.3895 0.055 Uiso calc R 1 . .
    C C11 0.6725(4) 0.5099(3) 0.3433(2) 0.0451(8) Uani d . 1 . .
    H H11A 0.6381 0.5238 0.3004 0.054 Uiso calc R 1 . .
    C C12 0.7733(4) 0.5663(3) 0.35321(18) 0.0388(7) Uani d . 1 . .
    C C12A 0.9018(4) -0.3842(3) 0.84258(19) 0.0434(8) Uani d . 1 . .
    C C13 0.8237(4) 0.5439(3) 0.41697(19) 0.0431(7) Uani d . 1 . .
    H H13A 0.8920 0.5808 0.4242 0.052 Uiso calc R 1 . .
    C C14 0.7731(4) 0.4667(3) 0.4704(2) 0.0445(7) Uani d . 1 . .
    H H14A 0.8084 0.4523 0.5132 0.053 Uiso calc R 1 . .
    C C15 0.6064(4) 0.3334(3) 0.5228(2) 0.0488(8) Uani d . 1 . .
    H H15B 0.6356 0.3420 0.5656 0.059 Uiso calc R 1 . .
    H H15C 0.4930 0.3556 0.5295 0.059 Uiso calc R 1 . .
    C C16 0.6609(3) 0.2132(2) 0.51396(16) 0.0296(6) Uani d . 1 . .
    C C17 0.9711(4) -0.2083(3) 0.74364(16) 0.0393(7) Uani d . 1 . .
    C C18 0.9054(4) -0.1947(3) 0.81334(18) 0.0437(8) Uani d . 1 . .
    H H18B 0.8836 -0.1259 0.8273 0.052 Uiso calc R 1 . .
    C C19 0.8712(4) -0.2823(3) 0.86307(17) 0.0431(8) Uani d . 1 . .
    H H19A 0.8279 -0.2720 0.9099 0.052 Uiso calc R 1 . .
    C C21 0.9695(5) -0.3997(3) 0.7736(2) 0.0504(9) Uani d . 1 . .
    H H21A 0.9923 -0.4688 0.7598 0.061 Uiso calc R 1 . .
    C C22 1.0034(4) -0.3116(3) 0.72483(19) 0.0482(9) Uani d . 1 . .
    H H22A 1.0490 -0.3225 0.6783 0.058 Uiso calc R 1 . .
    C C23 1.0119(5) -0.1149(4) 0.68953(18) 0.0559(11) Uani d . 1 . .
    H H23A 0.9810 -0.0493 0.7123 0.067 Uiso calc R 1 . .
    H H23B 1.1247 -0.1321 0.6744 0.067 Uiso calc R 1 . .
    C C24 0.9378(3) -0.0893(2) 0.62473(14) 0.0281(6) Uani d . 1 . .
    C C25 0.4182(6) 0.2834(3) 0.3156(2) 0.0647(11) Uani d . 1 . .
    H H25A 0.4475 0.2090 0.3332 0.078 Uiso calc R 1 . .
    C C26 0.5000(6) 0.3192(4) 0.2510(2) 0.0621(12) Uani d . 1 . .
    H H26A 0.5841 0.2704 0.2274 0.075 Uiso calc R 1 . .
    C C27 0.4563(4) 0.4281(3) 0.22159(19) 0.0436(8) Uani d . 1 . .
    C C28 0.3305(4) 0.4953(3) 0.2606(2) 0.0531(9) Uani d . 1 . .
    H H28A 0.2951 0.5693 0.2433 0.064 Uiso calc R 1 . .
    C C29 0.2579(5) 0.4513(4) 0.3255(2) 0.0559(10) Uani d . 1 . .
    H H29A 0.1735 0.4979 0.3507 0.067 Uiso calc R 1 . .
    C C30 0.7752(6) 0.4681(5) 0.0663(2) 0.0732(14) Uani d . 1 . .
    H H30A 0.8823 0.4385 0.0532 0.088 Uiso calc R 1 . .
    C C31 0.7007(5) 0.4287(4) 0.1324(2) 0.0635(12) Uani d . 1 . .
    H H31A 0.7574 0.3749 0.1627 0.076 Uiso calc R 1 . .
    C C32 0.5425(5) 0.4699(3) 0.15248(19) 0.0460(8) Uani d . 1 . .
    C C33 0.4652(5) 0.5511(3) 0.1053(2) 0.0529(9) Uani d . 1 . .
    H H33A 0.3581 0.5817 0.1172 0.063 Uiso calc R 1 . .
    C C34 0.5484(6) 0.5862(4) 0.0404(2) 0.0607(10) Uani d . 1 . .
    H H34A 0.4945 0.6404 0.0093 0.073 Uiso calc R 1 . .
    C C35 0.9607(5) 0.7396(4) 0.0695(2) 0.0619(11) Uani d . 1 . .
    H H35A 1.0503 0.6864 0.0796 0.074 Uiso calc R 1 . .
    C C36 0.8189(4) 0.7299(3) 0.1101(2) 0.0562(10) Uani d . 1 . .
    H H36A 0.8143 0.6717 0.1467 0.067 Uiso calc R 1 . .
    C C37 0.6828(4) 0.8073(3) 0.09630(18) 0.0427(7) Uani d . 1 . .
    C C38 0.7003(5) 0.8910(3) 0.0407(2) 0.0563(10) Uani d . 1 . .
    H H38A 0.6129 0.9446 0.0285 0.068 Uiso calc R 1 . .
    C C39 0.8473(5) 0.8943(4) 0.0038(2) 0.0643(11) Uani d . 1 . .
    H H39A 0.8559 0.9522 -0.0327 0.077 Uiso calc R 1 . .
    C C40 0.3649(5) 0.7732(4) 0.2527(2) 0.0581(10) Uani d . 1 . .
    H H40A 0.3567 0.7512 0.3014 0.070 Uiso calc R 1 . .
    C C41 0.5119(4) 0.7694(3) 0.21208(19) 0.0488(8) Uani d . 1 . .
    H H41A 0.6000 0.7429 0.2332 0.059 Uiso calc R 1 . .
    C C42 0.5278(4) 0.8048(3) 0.14048(18) 0.0410(7) Uani d . 1 . .
    C C43 0.3907(4) 0.8400(3) 0.1118(2) 0.0536(9) Uani d . 1 . .
    H H43A 0.3950 0.8637 0.0634 0.064 Uiso calc R 1 . .
    C C44 0.2499(5) 0.8389(4) 0.1563(2) 0.0627(11) Uani d . 1 . .
    H H44A 0.1599 0.8622 0.1365 0.075 Uiso calc R 1 . .
loop_
    _atom_site_aniso_label
    _atom_site_aniso_U_11
    _atom_site_aniso_U_22
    _atom_site_aniso_U_33
    _atom_site_aniso_U_12
    _atom_site_aniso_U_13
    _atom_site_aniso_U_23
    Ce 0.01870(9) 0.02339(9) 0.02159(10) -0.00760(6) -0.00219(6) 0.00130(6)
    O1 0.0275(10) 0.0399(11) 0.0244(10) -0.0115(8) 0.0014(8) -0.0041(9)
    O1W 0.0256(9) 0.0320(10) 0.0437(12) -0.0111(8) -0.0075(8) 0.0049(9)
    O2 0.0260(10) 0.0457(12) 0.0287(11) -0.0128(8) -0.0021(8) -0.0066(9)
    O2W 0.0254(10) 0.0377(11) 0.0598(15) -0.0059(8) -0.0101(9) -0.0110(10)
    O3 0.0549(16) 0.095(2) 0.0399(15) -0.0192(15) -0.0099(12) 0.0170(15)
    O4 0.0280(10) 0.0320(10) 0.0452(13) -0.0091(8) -0.0090(9) 0.0011(9)
    O5 0.0275(10) 0.0313(10) 0.0397(12) -0.0059(8) -0.0066(8) -0.0052(9)
    O3W 0.0434(13) 0.0503(14) 0.0555(16) -0.0184(11) 0.0023(11) -0.0118(12)
    O6 0.0633(16) 0.0468(14) 0.0495(15) -0.0268(12) -0.0112(12) 0.0051(12)
    O7 0.0308(11) 0.0530(13) 0.0316(11) -0.0219(10) -0.0087(8) 0.0102(10)
    O8 0.0277(10) 0.0363(11) 0.0238(10) -0.0131(8) -0.0024(8) 0.0050(8)
    O9 0.079(2) 0.0490(15) 0.0510(17) -0.0221(14) 0.0018(14) 0.0174(13)
    N1 0.0580(19) 0.0592(19) 0.0413(17) -0.0253(16) -0.0049(14) 0.0023(15)
    N2 0.074(2) 0.078(2) 0.0431(18) -0.039(2) -0.0085(16) 0.0124(17)
    N3 0.0514(18) 0.063(2) 0.051(2) -0.0127(16) 0.0030(14) -0.0007(16)
    N4 0.053(2) 0.068(2) 0.064(2) -0.0255(17) 0.0012(16) -0.0064(18)
    C1 0.0346(15) 0.0517(18) 0.0245(15) -0.0169(13) -0.0033(11) -0.0116(13)
    C2 0.0315(16) 0.095(3) 0.0296(17) -0.0184(18) -0.0070(13) 0.0055(18)
    C3 0.0309(16) 0.098(3) 0.0324(18) -0.0164(18) -0.0039(13) 0.0019(19)
    C4 0.0459(19) 0.065(2) 0.0280(17) -0.0172(16) -0.0064(13) 0.0021(16)
    C5 0.0355(18) 0.079(3) 0.047(2) -0.0073(17) -0.0085(15) 0.007(2)
    C6 0.0293(16) 0.071(2) 0.042(2) -0.0117(15) -0.0023(13) -0.0030(17)
    C7 0.0358(16) 0.0577(19) 0.0272(15) -0.0239(14) -0.0020(12) -0.0079(14)
    C8 0.0269(13) 0.0311(13) 0.0226(13) -0.0129(10) -0.0026(10) 0.0002(11)
    C9 0.0349(15) 0.0252(13) 0.0465(19) -0.0042(11) -0.0014(13) -0.0044(13)
    C10 0.0454(18) 0.0369(16) 0.059(2) -0.0154(14) -0.0110(16) -0.0078(16)
    C11 0.051(2) 0.0435(18) 0.047(2) -0.0169(15) -0.0166(16) -0.0032(15)
    C12 0.0371(16) 0.0329(15) 0.0445(18) -0.0104(12) -0.0033(13) -0.0035(13)
    C12A 0.0363(17) 0.0494(19) 0.0364(18) -0.0122(14) -0.0058(13) 0.0134(15)
    C13 0.0400(17) 0.0414(17) 0.053(2) -0.0170(14) -0.0103(14) -0.0056(15)
    C14 0.0490(19) 0.0403(17) 0.044(2) -0.0108(14) -0.0108(15) -0.0045(14)
    C15 0.056(2) 0.0272(14) 0.052(2) -0.0065(14) 0.0071(16) -0.0065(14)
    C16 0.0182(12) 0.0291(13) 0.0388(16) -0.0082(10) 0.0019(11) -0.0037(12)
    C17 0.0375(16) 0.0552(19) 0.0288(16) -0.0237(14) -0.0156(12) 0.0146(14)
    C18 0.0474(18) 0.0488(18) 0.0356(18) -0.0180(15) -0.0133(14) 0.0073(15)
    C19 0.0453(18) 0.0497(19) 0.0266(16) -0.0105(15) -0.0030(13) 0.0057(14)
    C21 0.058(2) 0.0448(19) 0.040(2) -0.0069(17) -0.0055(16) 0.0014(16)
    C22 0.046(2) 0.063(2) 0.0276(17) -0.0145(17) -0.0009(14) 0.0043(16)
    C23 0.067(2) 0.082(3) 0.0358(19) -0.055(2) -0.0277(17) 0.0274(18)
    C24 0.0292(13) 0.0298(13) 0.0255(14) -0.0114(11) -0.0071(10) 0.0038(11)
    C25 0.092(3) 0.044(2) 0.047(2) -0.019(2) 0.003(2) 0.0051(18)
    C26 0.088(3) 0.042(2) 0.045(2) -0.016(2) 0.006(2) -0.0031(17)
    C27 0.053(2) 0.0472(19) 0.0366(18) -0.0232(16) -0.0125(15) 0.0018(15)
    C28 0.057(2) 0.047(2) 0.053(2) -0.0160(17) -0.0134(17) 0.0054(17)
    C29 0.046(2) 0.066(2) 0.049(2) -0.0094(18) -0.0044(17) -0.0048(19)
    C30 0.060(3) 0.105(4) 0.048(2) -0.029(3) -0.0100(19) 0.016(2)
    C31 0.054(2) 0.084(3) 0.045(2) -0.021(2) -0.0115(18) 0.016(2)
    C32 0.058(2) 0.0497(19) 0.0349(18) -0.0256(17) -0.0093(15) 0.0030(15)
    C33 0.061(2) 0.051(2) 0.046(2) -0.0181(17) -0.0127(17) 0.0042(17)
    C34 0.085(3) 0.055(2) 0.045(2) -0.026(2) -0.020(2) 0.0098(18)
    C35 0.050(2) 0.060(2) 0.064(3) -0.0048(18) -0.0095(19) 0.004(2)
    C36 0.052(2) 0.053(2) 0.055(2) -0.0130(17) -0.0110(17) 0.0115(18)
    C37 0.0490(19) 0.0445(18) 0.0346(17) -0.0112(14) -0.0092(14) -0.0052(14)
    C38 0.050(2) 0.056(2) 0.049(2) -0.0050(17) -0.0049(16) 0.0071(18)
    C39 0.059(2) 0.067(3) 0.050(2) -0.012(2) 0.0002(18) 0.013(2)
    C40 0.062(2) 0.074(3) 0.043(2) -0.032(2) -0.0031(17) -0.0033(19)
    C41 0.054(2) 0.059(2) 0.0400(19) -0.0263(17) -0.0119(15) -0.0023(17)
    C42 0.0478(18) 0.0409(17) 0.0368(18) -0.0143(14) -0.0087(14) -0.0053(14)
    C43 0.051(2) 0.062(2) 0.045(2) -0.0121(18) -0.0144(17) 0.0013(18)
    C44 0.046(2) 0.068(3) 0.072(3) -0.0138(19) -0.0143(19) -0.002(2)
_geom_special_details
;
All e.s.d.'s (except the e.s.d. in the dihedral angle between two l.s. planes)
are estimated using the full covariance matrix. The cell e.s.d.'s are taken
into account individually in the estimation of e.s.d.'s in distances, angles
and torsion angles; correlations between e.s.d.'s in cell parameters are only
used when they are defined by crystal symmetry. An approximate (isotropic)
treatment of cell e.s.d.'s is used for estimating e.s.d.'s involving l.s.
planes.
;
loop_
    _geom_bond_atom_site_label_1
    _geom_bond_atom_site_label_2
    _geom_bond_site_symmetry_2
    _geom_bond_distance
    _geom_bond_publ_flag
    Ce O8 2_756 2.5069(19) ?
    Ce O1W . 2.5224(19) ?
    Ce O2W . 2.540(2) ?
    Ce O7 . 2.546(2) ?
    Ce O1 2_656 2.546(2) ?
    Ce O5 . 2.559(2) ?
    Ce O2 . 2.581(2) ?
    Ce O4 . 2.591(2) ?
    Ce O8 . 2.726(2) ?
    Ce O1 . 2.860(2) ?
    Ce C16 . 2.961(3) ?
    O1 C8 . 1.254(3) ?
    O1 Ce 2_656 2.546(2) ?
    O1W H1 . 0.8129 ?
    O1W H7 . 0.8259 ?
    O2 C8 . 1.263(3) ?
    O2W H2 . 0.8167 ?
    O2W H5 . 0.8211 ?
    O3 C4 . 1.364(4) ?
    O3 H15A . 0.8554 ?
    O4 C16 . 1.265(4) ?
    O5 C16 . 1.261(3) ?
    O3W H10 . 0.8542 ?
    O3W H11 . 0.8061 ?
    O6 C12 . 1.371(4) ?
    O6 H6A . 0.8173 ?
    O7 C24 . 1.248(3) ?
    O8 C24 . 1.266(3) ?
    O8 Ce 2_756 2.5069(19) ?
    O9 C12A . 1.368(4) ?
    O9 H9A . 0.8033 ?
    N1 C25 . 1.320(5) ?
    N1 C29 . 1.325(6) ?
    N2 C34 . 1.331(6) ?
    N2 C30 . 1.336(6) ?
    N3 C39 . 1.320(5) ?
    N3 C35 . 1.332(5) ?
    N4 C44 . 1.328(6) ?
    N4 C40 . 1.331(5) ?
    C1 C6 . 1.372(5) ?
    C1 C2 . 1.384(4) ?
    C1 C7 . 1.517(4) ?
    C2 C3 . 1.378(5) ?
    C2 H2A . 0.9300 ?
    C3 C4 . 1.378(5) ?
    C3 H3A . 0.9300 ?
    C4 C5 . 1.370(5) ?
    C5 C6 . 1.399(5) ?
    C5 H5A . 0.9300 ?
    C6 H6C . 0.9300 ?
    C7 C8 . 1.517(4) ?
    C7 H7A . 0.9700 ?
    C7 H7C . 0.9700 ?
    C9 C10 . 1.381(5) ?
    C9 C14 . 1.388(4) ?
    C9 C15 . 1.514(4) ?
    C10 C11 . 1.380(5) ?
    C10 H10A . 0.9300 ?
    C11 C12 . 1.385(4) ?
    C11 H11A . 0.9300 ?
    C12 C13 . 1.377(5) ?
    C12A C19 . 1.377(5) ?
    C12A C21 . 1.377(5) ?
    C13 C14 . 1.386(5) ?
    C13 H13A . 0.9300 ?
    C14 H14A . 0.9300 ?
    C15 C16 . 1.510(4) ?
    C15 H15B . 0.9700 ?
    C15 H15C . 0.9700 ?
    C17 C22 . 1.378(6) ?
    C17 C18 . 1.381(5) ?
    C17 C23 . 1.506(4) ?
    C18 C19 . 1.391(4) ?
    C18 H18B . 0.9300 ?
    C19 H19A . 0.9300 ?
    C21 C22 . 1.387(5) ?
    C21 H21A . 0.9300 ?
    C22 H22A . 0.9300 ?
    C23 C24 . 1.506(4) ?
    C23 H23A . 0.9700 ?
    C23 H23B . 0.9700 ?
    C25 C26 . 1.377(6) ?
    C25 H25A . 0.9300 ?
    C26 C27 . 1.381(5) ?
    C26 H26A . 0.9300 ?
    C27 C28 . 1.386(5) ?
    C27 C32 . 1.483(5) ?
    C28 C29 . 1.384(5) ?
    C28 H28A . 0.9300 ?
    C29 H29A . 0.9300 ?
    C30 C31 . 1.388(6) ?
    C30 H30A . 0.9300 ?
    C31 C32 . 1.371(6) ?
    C31 H31A . 0.9300 ?
    C32 C33 . 1.386(5) ?
    C33 C34 . 1.385(5) ?
    C33 H33A . 0.9300 ?
    C34 H34A . 0.9300 ?
    C35 C36 . 1.374(6) ?
    C35 H35A . 0.9300 ?
    C36 C37 . 1.386(5) ?
    C36 H36A . 0.9300 ?
    C37 C38 . 1.385(5) ?
    C37 C42 . 1.479(5) ?
    C38 C39 . 1.373(6) ?
    C38 H38A . 0.9300 ?
    C39 H39A . 0.9300 ?
    C40 C41 . 1.381(5) ?
    C40 H40A . 0.9300 ?
    C41 C42 . 1.373(5) ?
    C41 H41A . 0.9300 ?
    C42 C43 . 1.401(5) ?
    C43 C44 . 1.374(6) ?
    C43 H43A . 0.9300 ?
    C44 H44A . 0.9300 ?
loop_
    _geom_angle_atom_site_label_1
    _geom_angle_atom_site_label_2
    _geom_angle_atom_site_label_3
    _geom_angle_site_symmetry_1
    _geom_angle_site_symmetry_3
    _geom_angle
    _geom_angle_publ_flag
    O8 Ce O1W 2_756 . 136.43(7) ?
    O8 Ce O2W 2_756 . 73.65(7) ?
    O1W Ce O2W . . 64.74(7) ?
    O8 Ce O7 2_756 . 110.55(6) ?
    O1W Ce O7 . . 78.19(7) ?
    O2W Ce O7 . . 83.99(8) ?
    O8 Ce O1 2_756 2_656 150.34(6) ?
    O1W Ce O1 . 2_656 72.33(7) ?
    O2W Ce O1 . 2_656 136.01(7) ?
    O7 Ce O1 . 2_656 78.23(7) ?
    O8 Ce O5 2_756 . 77.23(7) ?
    O1W Ce O5 . . 143.84(7) ?
    O2W Ce O5 . . 136.14(6) ?
    O7 Ce O5 . . 76.35(7) ?
    O1 Ce O5 2_656 . 77.63(7) ?
    O8 Ce O2 2_756 . 78.68(6) ?
    O1W Ce O2 . . 77.07(7) ?
    O2W Ce O2 . . 72.36(7) ?
    O7 Ce O2 . . 151.26(8) ?
    O1 Ce O2 2_656 . 107.60(6) ?
    O5 Ce O2 . . 132.24(7) ?
    O8 Ce O4 2_756 . 76.99(6) ?
    O1W Ce O4 . . 134.93(6) ?
    O2W Ce O4 . . 145.40(7) ?
    O7 Ce O4 . . 123.87(8) ?
    O1 Ce O4 2_656 . 74.92(7) ?
    O5 Ce O4 . . 50.30(6) ?
    O2 Ce O4 . . 84.35(7) ?
    O8 Ce O8 2_756 . 61.86(7) ?
    O1W Ce O8 . . 110.71(6) ?
    O2W Ce O8 . . 68.19(7) ?
    O7 Ce O8 . . 48.80(6) ?
    O1 Ce O8 2_656 . 121.96(7) ?
    O5 Ce O8 . . 69.35(6) ?
    O2 Ce O8 . . 130.05(6) ?
    O4 Ce O8 . . 112.67(6) ?
    O8 Ce O1 2_756 . 116.84(6) ?
    O1W Ce O1 . . 68.04(6) ?
    O2W Ce O1 . . 108.78(6) ?
    O7 Ce O1 . . 132.61(6) ?
    O1 Ce O1 2_656 . 60.72(7) ?
    O5 Ce O1 . . 113.44(6) ?
    O2 Ce O1 . . 47.09(6) ?
    O4 Ce O1 . . 69.22(6) ?
    O8 Ce O1 . . 176.85(5) ?
    O8 Ce C16 2_756 . 75.45(7) ?
    O1W Ce C16 . . 147.01(7) ?
    O2W Ce C16 . . 148.25(7) ?
    O7 Ce C16 . . 100.25(8) ?
    O1 Ce C16 2_656 . 75.09(7) ?
    O5 Ce C16 . . 25.09(7) ?
    O2 Ce C16 . . 108.46(8) ?
    O4 Ce C16 . . 25.22(7) ?
    O8 Ce C16 . . 90.84(7) ?
    O1 Ce C16 . . 91.55(7) ?
    C8 O1 Ce . 2_656 150.02(17) ?
    C8 O1 Ce . . 89.20(15) ?
    Ce O1 Ce 2_656 . 119.28(7) ?
    Ce O1W H1 . . 119.7 ?
    Ce O1W H7 . . 118.2 ?
    H1 O1W H7 . . 104.3 ?
    C8 O2 Ce . . 102.36(17) ?
    Ce O2W H2 . . 112.6 ?
    Ce O2W H5 . . 120.1 ?
    H2 O2W H5 . . 104.2 ?
    C4 O3 H15A . . 109.7 ?
    C16 O4 Ce . . 93.95(16) ?
    C16 O5 Ce . . 95.58(17) ?
    H10 O3W H11 . . 113.1 ?
    C12 O6 H6A . . 109.4 ?
    C24 O7 Ce . . 99.76(16) ?
    C24 O8 Ce . 2_756 150.65(18) ?
    C24 O8 Ce . . 90.69(15) ?
    Ce O8 Ce 2_756 . 118.14(7) ?
    C12A O9 H9A . . 113.2 ?
    C25 N1 C29 . . 115.8(3) ?
    C34 N2 C30 . . 116.7(4) ?
    C39 N3 C35 . . 116.1(3) ?
    C44 N4 C40 . . 116.7(3) ?
    C6 C1 C2 . . 116.9(3) ?
    C6 C1 C7 . . 120.0(3) ?
    C2 C1 C7 . . 123.1(3) ?
    C3 C2 C1 . . 121.8(3) ?
    C3 C2 H2A . . 119.1 ?
    C1 C2 H2A . . 119.1 ?
    C2 C3 C4 . . 120.8(3) ?
    C2 C3 H3A . . 119.6 ?
    C4 C3 H3A . . 119.6 ?
    O3 C4 C5 . . 118.4(3) ?
    O3 C4 C3 . . 123.1(3) ?
    C5 C4 C3 . . 118.5(3) ?
    C4 C5 C6 . . 120.2(3) ?
    C4 C5 H5A . . 119.9 ?
    C6 C5 H5A . . 119.9 ?
    C1 C6 C5 . . 121.8(3) ?
    C1 C6 H6C . . 119.1 ?
    C5 C6 H6C . . 119.1 ?
    C8 C7 C1 . . 115.4(2) ?
    C8 C7 H7A . . 108.4 ?
    C1 C7 H7A . . 108.4 ?
    C8 C7 H7C . . 108.4 ?
    C1 C7 H7C . . 108.4 ?
    H7A C7 H7C . . 107.5 ?
    O1 C8 O2 . . 120.9(2) ?
    O1 C8 C7 . . 120.1(2) ?
    O2 C8 C7 . . 119.0(2) ?
    C10 C9 C14 . . 117.1(3) ?
    C10 C9 C15 . . 122.0(3) ?
    C14 C9 C15 . . 120.7(3) ?
    C11 C10 C9 . . 122.0(3) ?
    C11 C10 H10A . . 119.0 ?
    C9 C10 H10A . . 119.0 ?
    C10 C11 C12 . . 120.1(3) ?
    C10 C11 H11A . . 120.0 ?
    C12 C11 H11A . . 120.0 ?
    O6 C12 C13 . . 123.6(3) ?
    O6 C12 C11 . . 117.4(3) ?
    C13 C12 C11 . . 119.0(3) ?
    O9 C12A C19 . . 122.8(3) ?
    O9 C12A C21 . . 117.2(4) ?
    C19 C12A C21 . . 120.0(3) ?
    C12 C13 C14 . . 120.2(3) ?
    C12 C13 H13A . . 119.9 ?
    C14 C13 H13A . . 119.9 ?
    C13 C14 C9 . . 121.6(3) ?
    C13 C14 H14A . . 119.2 ?
    C9 C14 H14A . . 119.2 ?
    C16 C15 C9 . . 115.2(3) ?
    C16 C15 H15B . . 108.5 ?
    C9 C15 H15B . . 108.5 ?
    C16 C15 H15C . . 108.5 ?
    C9 C15 H15C . . 108.5 ?
    H15B C15 H15C . . 107.5 ?
    O5 C16 O4 . . 120.1(3) ?
    O5 C16 C15 . . 119.1(3) ?
    O4 C16 C15 . . 120.7(3) ?
    O5 C16 Ce . . 59.33(14) ?
    O4 C16 Ce . . 60.83(14) ?
    C15 C16 Ce . . 177.9(2) ?
    C22 C17 C18 . . 118.0(3) ?
    C22 C17 C23 . . 120.2(3) ?
    C18 C17 C23 . . 121.8(4) ?
    C17 C18 C19 . . 121.2(3) ?
    C17 C18 H18B . . 119.4 ?
    C19 C18 H18B . . 119.4 ?
    C12A C19 C18 . . 119.7(3) ?
    C12A C19 H19A . . 120.2 ?
    C18 C19 H19A . . 120.2 ?
    C12A C21 C22 . . 119.5(4) ?
    C12A C21 H21A . . 120.2 ?
    C22 C21 H21A . . 120.2 ?
    C17 C22 C21 . . 121.6(4) ?
    C17 C22 H22A . . 119.2 ?
    C21 C22 H22A . . 119.2 ?
    C24 C23 C17 . . 115.4(3) ?
    C24 C23 H23A . . 108.4 ?
    C17 C23 H23A . . 108.4 ?
    C24 C23 H23B . . 108.4 ?
    C17 C23 H23B . . 108.4 ?
    H23A C23 H23B . . 107.5 ?
    O7 C24 O8 . . 120.7(2) ?
    O7 C24 C23 . . 120.9(3) ?
    O8 C24 C23 . . 118.4(2) ?
    N1 C25 C26 . . 124.6(4) ?
    N1 C25 H25A . . 117.7 ?
    C26 C25 H25A . . 117.7 ?
    C25 C26 C27 . . 119.6(4) ?
    C25 C26 H26A . . 120.2 ?
    C27 C26 H26A . . 120.2 ?
    C26 C27 C28 . . 116.4(3) ?
    C26 C27 C32 . . 121.1(4) ?
    C28 C27 C32 . . 122.5(3) ?
    C29 C28 C27 . . 119.4(4) ?
    C29 C28 H28A . . 120.3 ?
    C27 C28 H28A . . 120.3 ?
    N1 C29 C28 . . 124.2(4) ?
    N1 C29 H29A . . 117.9 ?
    C28 C29 H29A . . 117.9 ?
    N2 C30 C31 . . 123.7(5) ?
    N2 C30 H30A . . 118.1 ?
    C31 C30 H30A . . 118.1 ?
    C32 C31 C30 . . 119.2(4) ?
    C32 C31 H31A . . 120.4 ?
    C30 C31 H31A . . 120.4 ?
    C31 C32 C33 . . 117.6(4) ?
    C31 C32 C27 . . 121.4(3) ?
    C33 C32 C27 . . 121.1(4) ?
    C34 C33 C32 . . 119.6(4) ?
    C34 C33 H33A . . 120.2 ?
    C32 C33 H33A . . 120.2 ?
    N2 C34 C33 . . 123.2(4) ?
    N2 C34 H34A . . 118.4 ?
    C33 C34 H34A . . 118.4 ?
    N3 C35 C36 . . 123.8(4) ?
    N3 C35 H35A . . 118.1 ?
    C36 C35 H35A . . 118.1 ?
    C35 C36 C37 . . 119.7(4) ?
    C35 C36 H36A . . 120.1 ?
    C37 C36 H36A . . 120.1 ?
    C38 C37 C36 . . 116.3(3) ?
    C38 C37 C42 . . 121.3(3) ?
    C36 C37 C42 . . 122.3(3) ?
    C39 C38 C37 . . 119.6(4) ?
    C39 C38 H38A . . 120.2 ?
    C37 C38 H38A . . 120.2 ?
    N3 C39 C38 . . 124.4(4) ?
    N3 C39 H39A . . 117.8 ?
    C38 C39 H39A . . 117.8 ?
    N4 C40 C41 . . 123.3(4) ?
    N4 C40 H40A . . 118.3 ?
    C41 C40 H40A . . 118.3 ?
    C42 C41 C40 . . 119.9(3) ?
    C42 C41 H41A . . 120.1 ?
    C40 C41 H41A . . 120.1 ?
    C41 C42 C43 . . 117.1(3) ?
    C41 C42 C37 . . 121.1(3) ?
    C43 C42 C37 . . 121.9(3) ?
    C44 C43 C42 . . 118.8(4) ?
    C44 C43 H43A . . 120.6 ?
    C42 C43 H43A . . 120.6 ?
    N4 C44 C43 . . 124.2(4) ?
    N4 C44 H44A . . 117.9 ?
    C43 C44 H44A . . 117.9 ?
loop_
    _geom_torsion_atom_site_label_1
    _geom_torsion_atom_site_label_2
    _geom_torsion_atom_site_label_3
    _geom_torsion_atom_site_label_4
    _geom_torsion_site_symmetry_1
    _geom_torsion_site_symmetry_2
    _geom_torsion_site_symmetry_3
    _geom_torsion_site_symmetry_4
    _geom_torsion
    _geom_torsion_publ_flag
    O8 Ce O1 C8 2_756 . . . 43.46(19) ?
    O1W Ce O1 C8 . . . . -88.73(17) ?
    O2W Ce O1 C8 . . . . -37.27(17) ?
    O7 Ce O1 C8 . . . . -136.62(16) ?
    O1 Ce O1 C8 2_656 . . . -170.2(2) ?
    O5 Ce O1 C8 . . . . 130.56(16) ?
    O2 Ce O1 C8 . . . . 3.87(15) ?
    O4 Ce O1 C8 . . . . 105.94(17) ?
    C16 Ce O1 C8 . . . . 117.91(17) ?
    O8 Ce O1 Ce 2_756 . . 2_656 -146.38(7) ?
    O1W Ce O1 Ce . . . 2_656 81.43(9) ?
    O2W Ce O1 Ce . . . 2_656 132.89(9) ?
    O7 Ce O1 Ce . . . 2_656 33.54(14) ?
    O1 Ce O1 Ce 2_656 . . 2_656 0.0 ?
    O5 Ce O1 Ce . . . 2_656 -59.29(10) ?
    O2 Ce O1 Ce . . . 2_656 174.03(14) ?
    O4 Ce O1 Ce . . . 2_656 -83.90(10) ?
    C16 Ce O1 Ce . . . 2_656 -71.93(10) ?
    O8 Ce O2 C8 2_756 . . . -148.50(18) ?
    O1W Ce O2 C8 . . . . 67.98(17) ?
    O2W Ce O2 C8 . . . . 135.25(18) ?
    O7 Ce O2 C8 . . . . 99.2(2) ?
    O1 Ce O2 C8 2_656 . . . 1.52(19) ?
    O5 Ce O2 C8 . . . . -87.59(18) ?
    O4 Ce O2 C8 . . . . -70.68(17) ?
    O8 Ce O2 C8 . . . . 174.30(16) ?
    O1 Ce O2 C8 . . . . -3.94(15) ?
    C16 Ce O2 C8 . . . . -78.19(18) ?
    O8 Ce O4 C16 2_756 . . . -83.43(16) ?
    O1W Ce O4 C16 . . . . 131.50(15) ?
    O2W Ce O4 C16 . . . . -115.90(17) ?
    O7 Ce O4 C16 . . . . 22.76(18) ?
    O1 Ce O4 C16 2_656 . . . 86.95(16) ?
    O5 Ce O4 C16 . . . . 0.66(14) ?
    O2 Ce O4 C16 . . . . -163.09(16) ?
    O8 Ce O4 C16 . . . . -31.83(17) ?
    O1 Ce O4 C16 . . . . 150.88(17) ?
    O8 Ce O5 C16 2_756 . . . 82.91(16) ?
    O1W Ce O5 C16 . . . . -115.47(17) ?
    O2W Ce O5 C16 . . . . 132.19(16) ?
    O7 Ce O5 C16 . . . . -161.91(17) ?
    O1 Ce O5 C16 2_656 . . . -81.21(16) ?
    O2 Ce O5 C16 . . . . 21.44(19) ?
    O4 Ce O5 C16 . . . . -0.66(14) ?
    O8 Ce O5 C16 . . . . 147.35(17) ?
    O1 Ce O5 C16 . . . . -31.07(17) ?
    O8 Ce O7 C24 2_756 . . . -2.2(2) ?
    O1W Ce O7 C24 . . . . 133.2(2) ?
    O2W Ce O7 C24 . . . . 67.79(19) ?
    O1 Ce O7 C24 2_656 . . . -152.7(2) ?
    O5 Ce O7 C24 . . . . -72.71(19) ?
    O2 Ce O7 C24 . . . . 102.1(2) ?
    O4 Ce O7 C24 . . . . -90.04(19) ?
    O8 Ce O7 C24 . . . . 1.64(17) ?
    O1 Ce O7 C24 . . . . 177.85(17) ?
    C16 Ce O7 C24 . . . . -80.40(19) ?
    O8 Ce O8 C24 2_756 . . . 174.3(2) ?
    O1W Ce O8 C24 . . . . -53.15(18) ?
    O2W Ce O8 C24 . . . . -103.16(18) ?
    O7 Ce O8 C24 . . . . -1.60(16) ?
    O1 Ce O8 C24 2_656 . . . 28.4(2) ?
    O5 Ce O8 C24 . . . . 88.10(17) ?
    O2 Ce O8 C24 . . . . -143.46(17) ?
    O4 Ce O8 C24 . . . . 114.31(17) ?
    C16 Ce O8 C24 . . . . 101.32(17) ?
    O8 Ce O8 Ce 2_756 . . 2_756 0.0 ?
    O1W Ce O8 Ce . . . 2_756 132.55(9) ?
    O2W Ce O8 Ce . . . 2_756 82.54(10) ?
    O7 Ce O8 Ce . . . 2_756 -175.89(14) ?
    O1 Ce O8 Ce 2_656 . . 2_756 -145.87(7) ?
    O5 Ce O8 Ce . . . 2_756 -86.20(10) ?
    O2 Ce O8 Ce . . . 2_756 42.25(13) ?
    O4 Ce O8 Ce . . . 2_756 -59.98(11) ?
    C16 Ce O8 Ce . . . 2_756 -72.97(10) ?
    C6 C1 C2 C3 . . . . -0.3(6) ?
    C7 C1 C2 C3 . . . . 178.4(4) ?
    C1 C2 C3 C4 . . . . -1.1(7) ?
    C2 C3 C4 O3 . . . . -177.8(4) ?
    C2 C3 C4 C5 . . . . 1.5(7) ?
    O3 C4 C5 C6 . . . . 178.8(4) ?
    C3 C4 C5 C6 . . . . -0.5(7) ?
    C2 C1 C6 C5 . . . . 1.3(6) ?
    C7 C1 C6 C5 . . . . -177.4(4) ?
    C4 C5 C6 C1 . . . . -0.9(7) ?
    C6 C1 C7 C8 . . . . -119.9(3) ?
    C2 C1 C7 C8 . . . . 61.5(5) ?
    Ce O1 C8 O2 2_656 . . . -169.4(2) ?
    Ce O1 C8 O2 . . . . -6.8(3) ?
    Ce O1 C8 C7 2_656 . . . 7.8(5) ?
    Ce O1 C8 C7 . . . . 170.5(2) ?
    Ce O2 C8 O1 . . . . 7.7(3) ?
    Ce O2 C8 C7 . . . . -169.6(2) ?
    C1 C7 C8 O1 . . . . 122.2(3) ?
    C1 C7 C8 O2 . . . . -60.5(4) ?
    C14 C9 C10 C11 . . . . -0.8(5) ?
    C15 C9 C10 C11 . . . . 174.8(3) ?
    C9 C10 C11 C12 . . . . 0.2(6) ?
    C10 C11 C12 O6 . . . . -179.7(3) ?
    C10 C11 C12 C13 . . . . 0.5(5) ?
    O6 C12 C13 C14 . . . . 179.8(3) ?
    C11 C12 C13 C14 . . . . -0.5(5) ?
    C12 C13 C14 C9 . . . . -0.2(5) ?
    C10 C9 C14 C13 . . . . 0.8(5) ?
    C15 C9 C14 C13 . . . . -174.9(3) ?
    C10 C9 C15 C16 . . . . 71.5(4) ?
    C14 C9 C15 C16 . . . . -113.1(4) ?
    Ce O5 C16 O4 . . . . 1.2(3) ?
    Ce O5 C16 C15 . . . . 178.4(2) ?
    Ce O4 C16 O5 . . . . -1.2(3) ?
    Ce O4 C16 C15 . . . . -178.3(2) ?
    C9 C15 C16 O5 . . . . 121.8(3) ?
    C9 C15 C16 O4 . . . . -61.0(4) ?
    O8 Ce C16 O5 2_756 . . . -90.91(16) ?
    O1W Ce C16 O5 . . . . 101.92(18) ?
    O2W Ce C16 O5 . . . . -77.3(2) ?
    O7 Ce C16 O5 . . . . 17.85(16) ?
    O1 Ce C16 O5 2_656 . . . 92.63(16) ?
    O2 Ce C16 O5 . . . . -163.42(15) ?
    O4 Ce C16 O5 . . . . 178.8(3) ?
    O8 Ce C16 O5 . . . . -30.32(16) ?
    O1 Ce C16 O5 . . . . 151.73(15) ?
    O8 Ce C16 O4 2_756 . . . 90.29(16) ?
    O1W Ce C16 O4 . . . . -76.9(2) ?
    O2W Ce C16 O4 . . . . 103.89(19) ?
    O7 Ce C16 O4 . . . . -160.95(15) ?
    O1 Ce C16 O4 2_656 . . . -86.18(16) ?
    O5 Ce C16 O4 . . . . -178.8(3) ?
    O2 Ce C16 O4 . . . . 17.77(17) ?
    O8 Ce C16 O4 . . . . 150.87(16) ?
    O1 Ce C16 O4 . . . . -27.07(16) ?
    C22 C17 C18 C19 . . . . -0.6(5) ?
    C23 C17 C18 C19 . . . . -178.7(3) ?
    O9 C12A C19 C18 . . . . -179.7(3) ?
    C21 C12A C19 C18 . . . . 1.6(5) ?
    C17 C18 C19 C12A . . . . -0.6(5) ?
    O9 C12A C21 C22 . . . . 179.9(3) ?
    C19 C12A C21 C22 . . . . -1.3(6) ?
    C18 C17 C22 C21 . . . . 0.9(5) ?
    C23 C17 C22 C21 . . . . 179.0(3) ?
    C12A C21 C22 C17 . . . . 0.1(6) ?
    C22 C17 C23 C24 . . . . 58.3(5) ?
    C18 C17 C23 C24 . . . . -123.7(4) ?
    Ce O7 C24 O8 . . . . -3.1(3) ?
    Ce O7 C24 C23 . . . . 174.8(3) ?
    Ce O8 C24 O7 2_756 . . . 172.5(3) ?
    Ce O8 C24 O7 . . . . 2.9(3) ?
    Ce O8 C24 C23 2_756 . . . -5.4(6) ?
    Ce O8 C24 C23 . . . . -175.1(3) ?
    C17 C23 C24 O7 . . . . 31.7(5) ?
    C17 C23 C24 O8 . . . . -150.3(3) ?
    C29 N1 C25 C26 . . . . 3.2(7) ?
    N1 C25 C26 C27 . . . . -2.5(8) ?
    C25 C26 C27 C28 . . . . 0.4(7) ?
    C25 C26 C27 C32 . . . . 179.5(4) ?
    C26 C27 C28 C29 . . . . 0.6(6) ?
    C32 C27 C28 C29 . . . . -178.4(3) ?
    C25 N1 C29 C28 . . . . -2.0(6) ?
    C27 C28 C29 N1 . . . . 0.2(6) ?
    C34 N2 C30 C31 . . . . -0.5(8) ?
    N2 C30 C31 C32 . . . . 0.9(8) ?
    C30 C31 C32 C33 . . . . -0.9(7) ?
    C30 C31 C32 C27 . . . . 178.0(4) ?
    C26 C27 C32 C31 . . . . -33.7(6) ?
    C28 C27 C32 C31 . . . . 145.2(4) ?
    C26 C27 C32 C33 . . . . 145.2(4) ?
    C28 C27 C32 C33 . . . . -35.8(5) ?
    C31 C32 C33 C34 . . . . 0.7(6) ?
    C27 C32 C33 C34 . . . . -178.3(4) ?
    C30 N2 C34 C33 . . . . 0.3(7) ?
    C32 C33 C34 N2 . . . . -0.4(7) ?
    C39 N3 C35 C36 . . . . -0.2(7) ?
    N3 C35 C36 C37 . . . . 0.4(7) ?
    C35 C36 C37 C38 . . . . 0.3(6) ?
    C35 C36 C37 C42 . . . . -176.6(4) ?
    C36 C37 C38 C39 . . . . -1.0(6) ?
    C42 C37 C38 C39 . . . . 175.9(4) ?
    C35 N3 C39 C38 . . . . -0.6(7) ?
    C37 C38 C39 N3 . . . . 1.3(8) ?
    C44 N4 C40 C41 . . . . -0.9(7) ?
    N4 C40 C41 C42 . . . . 2.3(7) ?
    C40 C41 C42 C43 . . . . -2.2(6) ?
    C40 C41 C42 C37 . . . . 176.7(4) ?
    C38 C37 C42 C41 . . . . -142.8(4) ?
    C36 C37 C42 C41 . . . . 34.0(5) ?
    C38 C37 C42 C43 . . . . 36.1(5) ?
    C36 C37 C42 C43 . . . . -147.2(4) ?
    C41 C42 C43 C44 . . . . 1.0(6) ?
    C37 C42 C43 C44 . . . . -177.9(4) ?
    C40 N4 C44 C43 . . . . -0.3(7) ?
    C42 C43 C44 N4 . . . . 0.3(7) ?
loop_
    _geom_hbond_atom_site_label_D
    _geom_hbond_atom_site_label_H
    _geom_hbond_atom_site_label_A
    _geom_hbond_site_symmetry_A
    _geom_hbond_distance_DH
    _geom_hbond_distance_HA
    _geom_hbond_distance_DA
    _geom_hbond_angle_DHA
    O1W H1 O4 2_656 0.81 1.96 2.765(3) 172.4
    O1W H7 N1 2_656 0.83 2.02 2.774(4) 151.2
    O2W H2 O5 2_756 0.82 1.89 2.703(3) 176.7
    O2W H5 O3W 2_656 0.82 2.16 2.924(3) 154.6
    O3 H15A N3 2_765 0.86 1.94 2.781(4) 167.8
    O6 H6A O3W 2_666 0.82 1.87 2.684(3) 172.3
    O9 H9A N2 1_546 0.80 1.91 2.700(5) 168.0
    O3W H10 O2 2_656 0.85 1.91 2.752(3) 167.5
    O3W H11 N4 2_566 0.81 2.01 2.817(4) 175.4
