# Supplementary material for: catena-Poly[[{diaqua­[2-(4-hy­droxy­phen­yl)acetato-κ2 O,O′]cerium(III)}-bis­[μ-2-(4-hy­droxy­phen­yl)acetato]-κ3 O,O′:O;κ3 O:O,O′] 4,4′-bipyridine disolvate monohydrate]
Source: Acta Crystallogr Sect E Struct Rep Online. 2010 Nov 27;66(Pt 12):m1678. doi: 10.1107/S1600536810048166 (PMC3011412; doi:10.1107/S1600536810048166)
Supplement: Supplementary file 2 [file e-66-m1678-Isup2.hkl]

# 
# h,k,l, Fc-squared, Fo-squared, sigma(Fo-squared) and status flag 
# 
data_I
_shelx_title ' J in P1                     New: P-1' 
_shelx_refln_list_code          4 
_shelx_F_calc_maximum      254.93 
_exptl_crystal_F_000       977.83 
_reflns_d_resolution_high  0.7657 
 
loop_ 
 _symmetry_equiv_pos_as_xyz 
 'x, y, z' 
 '-x, -y, -z' 
 
_cell_length_a     9.0793 
_cell_length_b    12.8371 
_cell_length_c    19.5796 
_cell_angle_alpha  78.534 
_cell_angle_beta   76.716 
_cell_angle_gamma  73.121 
 
_shelx_F_squared_multiplier     1.000 
 
loop_ 
 _refln_index_h 
 _refln_index_k 
 _refln_index_l 
 _refln_F_squared_calc 
 _refln_F_squared_meas 
 _refln_F_squared_sigma 
 _refln_observed_status 
   1   0   0     1441.75      722.83     31.46 o 
   2   0   0     9901.68    10344.87    250.21 o 
   3   0   0      615.50      697.00     49.19 o 
   4   0   0    20929.82    22758.29   1198.66 o 
   5   0   0     1837.69     1658.89     84.66 o 
   6   0   0      420.73      446.05     30.62 o 
   7   0   0     1031.75     1086.34     30.33 o 
   8   0   0     2228.00     2248.79     50.86 o 
   9   0   0     1125.69     1086.16     59.20 o 
  -9   1   0      390.05      378.80     36.93 o 
  -8   1   0     2372.04     2401.62     49.64 o 
  -7   1   0      243.34      252.51     17.68 o 
  -6   1   0     2679.30     2799.66     61.68 o 
  -5   1   0     4769.00     5172.03     98.25 o 
  -4   1   0     9167.21     9213.26    161.66 o 
  -3   1   0      236.98      236.46     25.95 o 
  -2   1   0      969.35     1033.88     46.25 o 
  -1   1   0     3764.77     3740.06     87.99 o 
   0   1   0    16175.43    14840.18    361.51 o 
   1   1   0      277.82      267.74      7.33 o 
   2   1   0    23481.66    24838.24    958.94 o 
   3   1   0     1076.16     1228.03     54.31 o 
   4   1   0    12488.60    13258.00    374.95 o 
   5   1   0      637.48      726.53     16.94 o 
   6   1   0     3021.51     3228.97     56.69 o 
   7   1   0     3160.25     3238.29     64.07 o 
   8   1   0     2142.95     2063.69     63.27 o 
   9   1   0      452.52      485.23     62.55 o 
  10   1   0      815.58      847.30     84.67 o 
 -10   2   0       64.65       28.64     31.09 o 
  -9   2   0      873.01      942.32     55.72 o 
  -8   2   0      599.15      628.50     42.61 o 
  -7   2   0     1670.00     1699.26     52.33 o 
  -6   2   0     1804.48     1847.22     52.53 o 
  -5   2   0     1822.24     1707.28     66.49 o 
  -4   2   0     4990.61     5014.32     93.98 o 
  -3   2   0     5562.32     5905.13     83.79 o 
  -2   2   0    18106.23    17860.98    294.86 o 
  -1   2   0     2357.99     2543.76     44.59 o 
   0   2   0    16775.37    15365.05    618.60 o 
   1   2   0     1151.73     1189.76     22.68 o 
   2   2   0    21431.24    20742.30    406.72 o 
   3   2   0     7760.66     8971.27    327.18 o 
   4   2   0     7524.48     8202.02    142.53 o 
   5   2   0      129.71      159.00      5.82 o 
   6   2   0     7488.90     8213.36    107.91 o 
   7   2   0     1328.57     1360.18     22.42 o 
   8   2   0     2161.32     2219.48     60.53 o 
   9   2   0      663.99      683.74     29.28 o 
  10   2   0     1279.85     1275.44     46.66 o 
  11   2   0      462.60      488.86     73.64 o 
 -10   3   0       39.76       41.01     25.38 o 
  -9   3   0      652.14      715.08     33.19 o 
  -8   3   0      256.46      243.32     29.58 o 
  -7   3   0     3229.80     3197.01     67.46 o 
  -6   3   0     1151.78     1206.03     33.20 o 
  -5   3   0     3427.03     3481.19     55.19 o 
  -4   3   0      563.11      448.17     12.51 o 
  -3   3   0    11363.41    11634.60    174.84 o 
  -2   3   0      190.92      172.27      7.10 o 
  -1   3   0     4577.56     4933.92     76.98 o 
   0   3   0     1382.69     1442.37     33.10 o 
   1   3   0     4333.01     4620.76    112.08 o 
   2   3   0     2699.35     2614.56     38.48 o 
   3   3   0      890.43      970.85     22.75 o 
   4   3   0     7979.19     8341.45    186.60 o 
   5   3   0      597.30      733.23     14.42 o 
   6   3   0     5842.16     6248.97     88.54 o 
   7   3   0        1.30       -3.76      3.79 o 
   8   3   0     3590.66     3714.01     91.78 o 
   9   3   0      105.07      114.25     12.76 o 
  10   3   0      485.25      509.01     28.33 o 
  11   3   0       74.49       53.84     36.66 o 
 -10   4   0       85.82      113.32     33.22 o 
  -9   4   0     1322.67     1556.12     51.75 o 
  -8   4   0      147.91      171.23     27.32 o 
  -7   4   0     3706.92     3907.16     81.62 o 
  -6   4   0      126.45      137.21     22.48 o 
  -5   4   0     2424.18     2429.76     53.15 o 
  -4   4   0      701.37      639.06     17.49 o 
  -3   4   0     5147.03     5458.96     87.90 o 
  -2   4   0     4841.37     4847.01     86.94 o 
  -1   4   0     9323.27     9379.51    129.66 o 
   0   4   0    10558.48    10620.56    159.50 o 
   1   4   0    14042.99    14560.43    194.31 o 
   2   4   0      372.48      337.06      8.38 o 
   3   4   0     3201.49     3263.69     41.91 o 
   4   4   0    10325.54    10506.33    132.80 o 
   5   4   0       41.73       44.72      7.89 o 
   6   4   0     3734.37     3882.90     58.30 o 
   7   4   0      191.62      198.64     13.34 o 
   8   4   0     4691.90     4768.88     84.23 o 
   9   4   0      111.60      101.10     13.41 o 
  10   4   0      891.38      853.67     51.24 o 
  11   4   0       83.55      127.98     45.06 o 
  -9   5   0     1469.39     1780.81     84.64 o 
  -8   5   0      275.22      280.80     23.91 o 
  -7   5   0     2785.11     3235.49     72.61 o 
  -6   5   0      126.32      155.29     13.31 o 
  -5   5   0     3631.65     4164.68     84.17 o 
  -4   5   0     1168.89     1121.51     31.21 o 
  -3   5   0      534.53      514.30     31.32 o 
  -2   5   0     1455.30     1395.53     41.11 o 
  -1   5   0     7038.27     7305.60    104.04 o 
   0   5   0    11478.73    11841.43    178.95 o 
   1   5   0    15317.48    15519.11    194.35 o 
   2   5   0     1413.36     1336.54     22.49 o 
   3   5   0     6838.36     7082.91     86.43 o 
   4   5   0     7608.31     7811.56     95.10 o 
   5   5   0     2435.65     2526.33     42.19 o 
   6   5   0     3221.11     3201.46     57.84 o 
   7   5   0      163.93      172.51     11.01 o 
   8   5   0     2716.92     2688.36     54.35 o 
   9   5   0       37.00       35.09      9.73 o 
  10   5   0     1116.59     1196.04     48.96 o 
  11   5   0       12.12       -9.48     22.36 o 
  -9   6   0      742.66      777.77     60.95 o 
  -8   6   0       41.90       38.38     19.76 o 
  -7   6   0     1157.74     1614.49     54.53 o 
  -6   6   0      117.45      110.35     13.27 o 
  -5   6   0     4170.27     4812.04     96.78 o 
  -4   6   0      487.95      627.59     23.29 o 
  -3   6   0     1562.91     1450.42     70.20 o 
  -2   6   0     3178.07     3206.33     65.98 o 
  -1   6   0     2123.36     2119.29     42.38 o 
   0   6   0     3976.22     4103.12     62.52 o 
   1   6   0     6548.86     6540.75     87.55 o 
   2   6   0     3920.94     3947.89     60.59 o 
   3   6   0     2374.33     2436.05     37.42 o 
   4   6   0     2369.12     2314.57     35.95 o 
   5   6   0     5295.39     5405.08     73.81 o 
   6   6   0     2660.04     2649.64     56.96 o 
   7   6   0      139.15      152.25     11.50 o 
   8   6   0     3992.55     3876.29     84.79 o 
   9   6   0      236.36      213.91     19.09 o 
  10   6   0     1276.01     1183.35     74.01 o 
  11   6   0       64.39       55.51     28.28 o 
  -8   7   0        9.83       -3.02     17.33 o 
  -7   7   0      809.20     1038.12     44.21 o 
  -6   7   0      295.06      330.57     21.70 o 
  -5   7   0     1493.62     1951.56     51.27 o 
  -4   7   0      266.85      270.93     18.04 o 
  -3   7   0     5312.64     6476.40    135.54 o 
  -2   7   0     1025.58     1293.48     35.72 o 
  -1   7   0     1243.92     1759.13     91.00 o 
   0   7   0      495.03      500.43     14.89 o 
   1   7   0     5858.98     6205.48     84.94 o 
   2   7   0     1598.52     1511.51     41.47 o 
   3   7   0     1296.60     1291.19     24.24 o 
   4   7   0     1060.62     1005.13     26.24 o 
   5   7   0      566.77      555.37     17.58 o 
   6   7   0     2637.76     2737.43    102.70 o 
   7   7   0      692.15      691.24     30.10 o 
   8   7   0     2704.24     2752.70     67.11 o 
   9   7   0      419.30      407.09     43.00 o 
  10   7   0     1823.22     1702.18     88.52 o 
  11   7   0       67.83       44.19     36.10 o 
  -8   8   0      304.30      331.95     45.53 o 
  -7   8   0     1215.06     1267.31    117.08 o 
  -6   8   0      108.16       96.34     14.72 o 
  -5   8   0     1267.62     1281.42     41.08 o 
  -4   8   0      532.31      529.18     25.82 o 
  -3   8   0     2499.70     2885.78     66.32 o 
  -2   8   0      323.96      352.70     19.54 o 
  -1   8   0     1855.73     2235.22     52.60 o 
   0   8   0      207.74      283.31     23.26 o 
   2   8   0     1000.47     1007.13     21.79 o 
   3   8   0      442.81      457.71     21.38 o 
   4   8   0     2259.42     2264.86     45.75 o 
   5   8   0     3386.38     3412.34     62.68 o 
   6   8   0     1829.52     1769.14     42.05 o 
   7   8   0     1496.29     1634.56     52.18 o 
   8   8   0     2101.14     2117.67     57.32 o 
   9   8   0     1047.07     1041.64     38.66 o 
  10   8   0     1243.42     1324.67    183.48 o 
  11   8   0       84.63       99.09     44.37 o 
  -7   9   0      901.64     1010.91     69.11 o 
  -6   9   0      348.93      348.69     33.66 o 
  -5   9   0      310.95      372.58     30.32 o 
  -4   9   0        6.43       -5.22      8.21 o 
  -3   9   0     2891.91     2995.13     70.30 o 
  -2   9   0        7.55       -1.40      7.39 o 
  -1   9   0     1831.60     2218.77     93.30 o 
   0   9   0      461.59      701.29     26.07 o 
   1   9   0     5576.22     5981.50     92.73 o 
   2   9   0      453.78      461.40     16.38 o 
   3   9   0     2816.01     2928.53     51.22 o 
   4   9   0     1298.44     1323.12     32.73 o 
   5   9   0      544.13      570.91     20.49 o 
   6   9   0      735.75      692.94     24.96 o 
   7   9   0     1145.16     1232.46     45.60 o 
   8   9   0      634.98      613.70     33.08 o 
   9   9   0      638.51      629.22     31.53 o 
  10   9   0      481.47      463.93     52.85 o 
  -7  10   0      639.64      727.55    140.74 o 
  -6  10   0      578.75      616.03     55.16 o 
  -5  10   0      693.53      748.31     34.71 o 
  -4  10   0      543.58      560.91     29.66 o 
  -3  10   0     1548.44     1523.40     46.26 o 
  -2  10   0      180.16      152.10     21.95 o 
  -1  10   0     1759.18     1785.14     48.61 o 
   0  10   0       61.98       67.53     10.84 o 
   1  10   0     1873.45     2122.78     67.29 o 
   2  10   0       34.04       43.91      8.30 o 
   3  10   0     5816.28     5846.38    101.32 o 
   4  10   0      519.05      540.77     21.45 o 
   5  10   0     5125.55     5185.20    102.52 o 
   6  10   0      186.22      168.83     14.89 o 
   7  10   0     1085.26     1040.81     39.00 o 
   8  10   0      592.58      596.18     34.35 o 
   9  10   0      475.57      459.82     36.67 o 
  10  10   0      390.78      441.23     45.21 o 
  -6  11   0      150.80      162.87     34.64 o 
  -5  11   0      447.79      472.40     36.86 o 
  -4  11   0      140.19      127.71     17.42 o 
  -3  11   0     1394.56     1411.59     46.86 o 
  -2  11   0       38.85       33.54     11.35 o 
  -1  11   0     3190.63     3216.95     75.73 o 
   0  11   0        5.65       13.59      8.71 o 
   1  11   0     2871.90     2901.28     78.19 o 
   2  11   0       60.95       49.32     10.45 o 
   3  11   0      482.47      472.45     27.90 o 
   4  11   0       10.07        5.84      6.81 o 
   5  11   0      904.13      892.11     31.96 o 
   6  11   0      373.15      373.45     26.59 o 
   7  11   0     1317.86     1304.64     39.11 o 
   8  11   0       61.55       45.43     13.98 o 
   9  11   0      970.84      896.53    102.44 o 
  10  11   0      190.17      212.70     34.77 o 
  -5  12   0      473.54      523.83     39.72 o 
  -4  12   0      363.47      403.61     50.49 o 
  -3  12   0      850.71      901.26     52.07 o 
  -2  12   0      508.85      496.00     29.41 o 
  -1  12   0     1571.51     1586.30     49.17 o 
   0  12   0      257.42      247.62     24.33 o 
   1  12   0     3903.82     3881.23     99.79 o 
   2  12   0       39.15       28.67     11.90 o 
   3  12   0     2733.64     2695.12     66.12 o 
   4  12   0        6.19        1.95      7.74 o 
   5  12   0     2072.76     2112.98     83.23 o 
   6  12   0      150.21      142.85     18.73 o 
   7  12   0      394.23      412.13     33.19 o 
   8  12   0      195.08      167.03     15.16 o 
   9  12   0      926.80      824.19     59.03 o 
  -4  13   0      124.93       91.34     21.21 o 
  -3  13   0      715.86      789.85     45.46 o 
  -2  13   0      601.62      590.96     34.23 o 
  -1  13   0      677.23      696.40     39.62 o 
   0  13   0      616.89      614.68     36.23 o 
   1  13   0      885.07      833.54     78.03 o 
   2  13   0      116.26      103.53     17.48 o 
   3  13   0      566.90      499.17     32.38 o 
   4  13   0       28.86       16.50     10.19 o 
   5  13   0     1633.53     1678.00     68.13 o 
   6  13   0      120.46      113.99     18.01 o 
   7  13   0      634.29      646.85     38.69 o 
   8  13   0      160.99      183.25     19.62 o 
   9  13   0     1244.06     1236.89     71.69 o 
  -3  14   0      270.28      284.50     33.20 o 
  -2  14   0      284.64      257.97     29.31 o 
  -1  14   0      200.60      195.63     25.22 o 
   0  14   0      311.80      263.55     33.34 o 
   1  14   0     1106.76     1207.99     62.92 o 
   2  14   0       45.36       67.14     20.63 o 
   3  14   0     1079.96     1045.59     45.48 o 
   4  14   0       81.83       80.07     19.76 o 
   5  14   0     1623.07     1430.12     54.81 o 
   6  14   0        9.99       11.36     12.53 o 
   7  14   0      830.25      751.42     40.15 o 
   8  14   0        1.21      -10.67     10.67 o 
  -1  15   0      180.01      192.09     26.78 o 
   0  15   0      171.29      163.57     29.83 o 
   1  15   0      477.49      444.98     55.15 o 
   2  15   0      313.89      300.77     70.38 o 
   3  15   0      376.99      388.77     32.33 o 
   4  15   0       41.93       13.51     37.60 o 
   5  15   0     1186.76     1153.14     59.07 o 
   6  15   0       50.56       66.04     19.84 o 
   7  15   0      687.68      730.61     42.28 o 
   1  16   0      281.04      288.58     39.89 o 
   2  16   0      390.46      408.30     44.27 o 
   3  16   0      361.17      372.13     43.02 o 
   4  16   0      218.65      174.59     46.69 o 
   5  16   0      507.91      490.77     44.19 o 
  -4 -16   1      168.40      202.37     31.35 o 
  -3 -16   1      252.78      212.47     45.31 o 
  -2 -16   1      366.40      358.50     41.44 o 
  -1 -16   1      164.81      148.16     30.97 o 
  -6 -15   1       40.72       31.41     15.83 o 
  -5 -15   1      878.74      894.93     54.92 o 
  -4 -15   1      238.24      224.30     51.58 o 
  -3 -15   1      689.55      751.78     50.85 o 
  -2 -15   1      156.02      153.27     28.44 o 
  -1 -15   1      503.09      453.40     86.43 o 
   0 -15   1      334.86      313.15     38.94 o 
   1 -15   1      191.00      156.12     24.87 o 
  -8 -14   1        0.06       -1.54     12.85 o 
  -7 -14   1      895.77      810.77     41.50 o 
  -6 -14   1       75.76       53.39     26.93 o 
  -5 -14   1     2088.95     2106.37     69.44 o 
  -4 -14   1       29.28       46.20     17.54 o 
  -3 -14   1      719.87      687.69     46.42 o 
  -2 -14   1      311.17      349.09     37.25 o 
  -1 -14   1     1041.24     1049.81     88.81 o 
   0 -14   1      114.39      142.24     29.42 o 
   1 -14   1      549.06      548.63     38.18 o 
   2 -14   1      264.58      262.84     31.90 o 
   3 -14   1      101.03       96.83     21.81 o 
  -8 -13   1       27.73       27.35     14.45 o 
  -7 -13   1     1464.23     1436.94     52.55 o 
  -6 -13   1       31.33       27.35     12.86 o 
  -5 -13   1     1849.23     1876.87     62.18 o 
  -4 -13   1       52.33       39.55     13.64 o 
  -3 -13   1     1358.73     1285.90     48.85 o 
  -2 -13   1      124.39      112.75     17.44 o 
  -1 -13   1     1111.83     1162.74     58.30 o 
   0 -13   1      413.70      364.10     29.68 o 
   1 -13   1      767.48      832.71     53.09 o 
   2 -13   1      413.11      400.86     28.96 o 
   3 -13   1      642.77      685.73     47.67 o 
   4 -13   1      170.90      175.12     25.87 o 
  -9 -12   1      697.28      747.48     61.70 o 
  -8 -12   1      174.43      114.25     25.70 o 
  -7 -12   1      528.43      535.80     26.86 o 
  -6 -12   1        5.45        6.38      8.68 o 
  -5 -12   1     2964.63     3012.71     82.76 o 
  -4 -12   1        3.06        5.24      9.17 o 
  -3 -12   1     1592.96     1589.13     46.63 o 
  -2 -12   1       80.46       83.94     15.02 o 
  -1 -12   1     2105.85     1911.11     60.93 o 
   0 -12   1      109.99      128.56     18.82 o 
   1 -12   1     1288.70     1243.08     42.67 o 
   2 -12   1      456.68      469.30     30.67 o 
   3 -12   1     1469.61     1610.88     52.27 o 
   4 -12   1      285.43      286.86     30.15 o 
   5 -12   1      354.41      429.96     36.86 o 
 -10 -11   1      390.05      378.93     72.58 o 
  -9 -11   1     1256.91     1264.38     79.82 o 
  -8 -11   1      214.79      250.72     30.98 o 
  -7 -11   1      534.92      512.29     24.35 o 
  -6 -11   1      218.46      186.95     20.53 o 
  -5 -11   1     2993.49     2923.11     78.51 o 
  -4 -11   1       13.27       20.78      9.11 o 
  -3 -11   1     1088.03     1042.13     34.98 o 
  -2 -11   1       47.25       38.16      9.11 o 
  -1 -11   1     3421.48     3365.94     87.63 o 
   0 -11   1      701.42      648.71     43.85 o 
   1 -11   1      845.87      801.26     32.31 o 
   2 -11   1      102.24       99.51     15.09 o 
   3 -11   1     1235.27     1214.98     42.66 o 
   4 -11   1      208.21      168.20     19.53 o 
   5 -11   1      697.85      765.68     45.38 o 
   6 -11   1      339.44      313.05     34.10 o 
 -10 -10   1      673.04      583.25     86.37 o 
  -9 -10   1      559.46      479.14     37.51 o 
  -8 -10   1      670.16      647.43     39.60 o 
  -7 -10   1      397.79      355.50     18.89 o 
  -6 -10   1     1102.65     1100.58     34.50 o 
  -5 -10   1     2825.30     2819.40     64.18 o 
  -4 -10   1      115.63      105.41     11.20 o 
  -3 -10   1     2203.11     2234.76     48.42 o 
  -2 -10   1      687.05      671.82     22.66 o 
  -1 -10   1     4269.40     4506.71     75.16 o 
   0 -10   1        3.02        2.35      7.09 o 
   1 -10   1     2686.40     2673.65     64.35 o 
   2 -10   1     1083.65     1071.29     36.80 o 
   3 -10   1     1191.92     1167.58     50.90 o 
   4 -10   1      345.37      339.86     24.76 o 
   5 -10   1      673.55      677.58     34.13 o 
   6 -10   1      532.08      524.54     39.21 o 
   7 -10   1      637.06      714.81    170.79 o 
 -10  -9   1      359.71      306.23     65.75 o 
  -9  -9   1     1155.93     1174.60     55.24 o 
  -8  -9   1     1490.56     1521.96     53.01 o 
  -7  -9   1      183.39      176.71     19.02 o 
  -6  -9   1      682.54      647.38     24.76 o 
  -5  -9   1      649.49      584.48     23.07 o 
  -4  -9   1     1253.02     1242.50     31.58 o 
  -3  -9   1     1763.36     1720.16     35.07 o 
  -2  -9   1       41.45       51.35      8.05 o 
  -1  -9   1     2119.61     2468.35     65.56 o 
   0  -9   1     1260.98     1219.70     35.36 o 
   1  -9   1     3533.76     3471.81     81.67 o 
   2  -9   1       56.42       48.67     10.68 o 
   3  -9   1     1886.08     1842.46     50.59 o 
   4  -9   1      219.21      206.55     18.78 o 
   5  -9   1     1080.84     1086.79     42.15 o 
   6  -9   1      207.22      181.52     24.70 o 
   7  -9   1      715.31      769.34     73.45 o 
 -11  -8   1       98.29       99.72     44.56 o 
 -10  -8   1     1029.34     1066.90    105.17 o 
  -9  -8   1      450.58      432.49     26.06 o 
  -8  -8   1     1141.62     1040.64     47.75 o 
  -7  -8   1     2169.32     2251.30     64.89 o 
  -6  -8   1     2398.65     2281.60     51.06 o 
  -5  -8   1     2006.85     1984.58     49.93 o 
  -4  -8   1     3305.16     3316.64     55.35 o 
  -3  -8   1     1673.79     1616.47     32.19 o 
  -2  -8   1     1141.00     1200.34     28.68 o 
  -1  -8   1     4230.63     4642.42     80.99 o 
   0  -8   1      133.22      112.38     10.10 o 
   1  -8   1     2395.12     2758.11     61.70 o 
   2  -8   1      495.99      490.09     24.81 o 
   3  -8   1     4504.20     4602.02     95.01 o 
   4  -8   1       35.84       24.65      9.44 o 
   5  -8   1      533.40      557.93     30.12 o 
   6  -8   1       10.84       12.29      9.91 o 
   7  -8   1     1579.99     1725.70     64.55 o 
   8  -8   1      168.48       96.89     35.00 o 
 -11  -7   1       89.14       34.16     36.10 o 
 -10  -7   1     1298.58     1307.36     82.54 o 
  -9  -7   1      323.13      303.13     25.43 o 
  -8  -7   1     1862.30     1806.18     50.36 o 
  -7  -7   1       37.44       28.98      9.34 o 
  -6  -7   1     2074.76     2074.91     44.05 o 
  -5  -7   1     2622.55     2740.07     60.05 o 
  -4  -7   1     5172.12     5383.23     81.13 o 
  -3  -7   1     1280.82     1298.17     26.45 o 
  -2  -7   1     3792.03     3703.63     54.53 o 
  -1  -7   1     5067.91     5204.74     73.16 o 
   0  -7   1      184.10      154.56     24.00 o 
   1  -7   1     3187.25     3531.49     72.50 o 
   2  -7   1      734.90      706.04     24.68 o 
   3  -7   1     6392.14     7244.12    135.38 o 
   4  -7   1       13.19       27.47      8.57 o 
   5  -7   1     2425.40     2932.16     68.35 o 
   6  -7   1      257.91      272.44     20.25 o 
   7  -7   1     1332.22     1524.98     79.07 o 
   8  -7   1        1.67        6.69     18.26 o 
 -11  -6   1        0.65      -13.35     23.88 o 
 -10  -6   1     1962.77     1968.07     96.28 o 
  -9  -6   1       36.26       22.23     10.46 o 
  -8  -6   1     1329.24     1367.93     40.90 o 
  -7  -6   1      942.05      965.78     31.79 o 
  -6  -6   1     1094.47     1155.07     50.89 o 
  -5  -6   1     1104.30     1127.66     22.92 o 
  -4  -6   1     2124.17     2164.93     37.10 o 
  -3  -6   1     3706.47     3677.73     52.88 o 
  -2  -6   1     2996.83     3085.50     49.34 o 
  -1  -6   1    14812.57    15643.36    216.17 o 
   0  -6   1     9646.96    10003.44    138.97 o 
   1  -6   1     2447.81     2336.33     44.55 o 
   2  -6   1      215.69      205.82     20.76 o 
   3  -6   1     8538.23     8985.45    161.59 o 
   4  -6   1      756.57      762.42     35.51 o 
   5  -6   1     2553.30     3512.38     75.89 o 
   6  -6   1        8.12       79.79     11.45 o 
   7  -6   1     1772.75     2338.78     59.77 o 
   8  -6   1      136.59      130.89     42.21 o 
   9  -6   1      541.77      606.21     56.88 o 
 -11  -5   1       36.56       10.53     28.71 o 
 -10  -5   1     1415.99     1428.39     79.57 o 
  -9  -5   1        8.19        7.88     10.87 o 
  -8  -5   1     3254.82     3401.56     76.11 o 
  -7  -5   1      149.37      146.85     14.69 o 
  -6  -5   1     1395.62     1341.47     31.76 o 
  -5  -5   1     3157.22     3253.85     57.81 o 
  -4  -5   1     3357.88     3392.83     48.46 o 
  -3  -5   1     4032.91     4176.62     57.61 o 
  -2  -5   1     3196.31     3202.11     45.72 o 
  -1  -5   1     3692.14     3728.64     52.28 o 
   0  -5   1     7641.41     7311.72    128.80 o 
   1  -5   1     1828.38     1827.81     36.13 o 
   2  -5   1      957.27      907.49     22.22 o 
   3  -5   1     1896.34     1998.34     39.58 o 
   4  -5   1      443.50      501.33     51.61 o 
   5  -5   1     3351.08     3596.57     75.08 o 
   6  -5   1       42.73       40.13      8.53 o 
   7  -5   1     2180.68     2605.80     62.33 o 
   8  -5   1       15.63       42.42     11.91 o 
   9  -5   1     1133.38     1364.37     76.28 o 
 -11  -4   1       17.31       -4.64     30.02 o 
 -10  -4   1     1500.37     1553.02     53.13 o 
  -9  -4   1       96.93       80.67     12.65 o 
  -8  -4   1     3479.84     3470.54     75.64 o 
  -7  -4   1       80.20       92.37     11.53 o 
  -6  -4   1     4414.07     4479.10     70.45 o 
  -5  -4   1        0.80        0.32      2.60 o 
  -4  -4   1     2616.27     2577.59     37.00 o 
  -3  -4   1      977.82     1103.72     18.87 o 
  -2  -4   1     3972.35     3834.04     56.06 o 
  -1  -4   1     4763.51     4837.93     75.69 o 
   0  -4   1     3640.30     3471.26     63.93 o 
   1  -4   1     1234.07     1169.87     21.69 o 
   2  -4   1     4856.59     4762.76     77.16 o 
   3  -4   1     1291.06     1234.58     26.43 o 
   4  -4   1      658.13      647.87     17.71 o 
   5  -4   1      696.15      769.92     24.81 o 
   6  -4   1      734.23      738.99     24.98 o 
   7  -4   1     1462.26     1823.37    110.46 o 
   8  -4   1        4.52       21.29      9.42 o 
   9  -4   1     1205.94     1460.12     49.61 o 
  10  -4   1       19.36      -20.62     27.26 o 
 -11  -3   1      337.13      298.33     61.30 o 
 -10  -3   1      968.93      942.69     41.27 o 
  -9  -3   1      257.54      266.15     32.70 o 
  -8  -3   1     3626.99     3651.58     77.82 o 
  -7  -3   1       57.72       48.96      6.76 o 
  -6  -3   1     6514.07     6724.35     81.07 o 
  -5  -3   1      151.76      169.76      6.25 o 
  -4  -3   1     5479.20     5568.42     79.65 o 
  -3  -3   1      270.87      244.89      8.55 o 
  -2  -3   1     9298.93     9121.41    123.70 o 
  -1  -3   1     4312.85     4352.79     85.16 o 
   0  -3   1     3699.56     3732.94    242.93 o 
   1  -3   1      681.21      704.47     15.25 o 
   2  -3   1     5839.44     5542.82     86.65 o 
   3  -3   1     4703.02     4673.40     75.02 o 
   4  -3   1     1564.34     1582.54     30.67 o 
   5  -3   1     1530.58     1574.60     29.44 o 
   6  -3   1     2066.74     2027.02     46.04 o 
   7  -3   1      354.26      326.16     17.77 o 
   8  -3   1       97.75      113.83     14.08 o 
   9  -3   1      879.18     1030.07     33.84 o 
  10  -3   1       71.16       80.44     26.65 o 
 -11  -2   1      428.05      626.18     82.86 o 
 -10  -2   1     1122.85     1101.53     45.06 o 
  -9  -2   1      525.57      524.07     61.92 o 
  -8  -2   1     3536.41     3478.93     75.45 o 
  -7  -2   1      949.18      907.88     18.93 o 
  -6  -2   1     5954.30     6124.58     77.77 o 
  -5  -2   1       43.39       46.26      3.51 o 
  -4  -2   1    10720.58    11109.08    142.39 o 
  -3  -2   1      157.38      167.71      6.77 o 
  -2  -2   1    13195.11    13295.12    167.90 o 
  -1  -2   1        2.60       -1.68      1.68 o 
   0  -2   1    23830.45    23001.62    429.27 o 
   1  -2   1      204.25      202.18      8.77 o 
   2  -2   1     4129.51     4340.22     76.08 o 
   3  -2   1      603.43      612.41     12.55 o 
   4  -2   1     7319.53     7466.27    105.86 o 
   5  -2   1     1970.52     1865.39     44.25 o 
   6  -2   1     3112.19     3124.33     68.20 o 
   7  -2   1      554.37      590.47     25.60 o 
   8  -2   1     1131.78     1040.91     41.01 o 
   9  -2   1      717.74      785.35     41.00 o 
  10  -2   1      199.95      194.67     48.26 o 
 -10  -1   1      934.51      910.85     43.72 o 
  -9  -1   1     1241.25     1325.75     45.24 o 
  -8  -1   1     2263.09     2224.11     76.62 o 
  -7  -1   1     1137.30     1160.88     35.49 o 
  -6  -1   1     4662.84     4893.70     79.81 o 
  -5  -1   1      724.25      705.46     16.66 o 
  -4  -1   1    13058.71    13728.37    178.26 o 
  -3  -1   1     1118.73     1163.60     22.78 o 
  -2  -1   1    10713.05    11416.79    177.53 o 
  -1  -1   1        0.18       -1.45      1.45 o 
   0  -1   1    15207.91    14481.02    270.40 o 
   1  -1   1      247.99      283.52      6.46 o 
   2  -1   1     3134.25     3070.75    112.38 o 
   3  -1   1     9552.11    10542.70    239.87 o 
   4  -1   1     7782.64     8126.58    154.96 o 
   5  -1   1     3226.97     3100.75     73.06 o 
   6  -1   1     2068.52     2239.68     59.42 o 
   7  -1   1      988.59     1046.50     33.51 o 
   8  -1   1     1657.89     1571.43     40.84 o 
   9  -1   1      328.93      399.52     49.44 o 
 -10   0   1      440.56      440.23     67.56 o 
  -9   0   1      980.12     1011.16     45.31 o 
  -8   0   1     1932.90     1942.63     62.62 o 
  -7   0   1      808.38      833.26     23.48 o 
  -6   0   1     1205.81     1241.07     31.58 o 
  -5   0   1     4486.13     4989.22    117.90 o 
  -4   0   1     3183.45     3203.17     74.37 o 
  -3   0   1      544.62      561.82     23.18 o 
  -2   0   1    16922.21    17210.69    338.39 o 
  -1   0   1      625.02      664.92     20.32 o 
   0   0   1    17317.57       -0.25      0.25 o 
   1   0   1      144.97      116.64      9.65 o 
   2   0   1     5480.70     3669.61    135.75 o 
   3   0   1     3132.56     3564.77    184.95 o 
   4   0   1    12255.52    13616.37    365.90 o 
   5   0   1     4377.79     4912.52    110.20 o 
   6   0   1     3019.79     3150.38     78.31 o 
   7   0   1     3054.24     3109.23     61.72 o 
   8   0   1     2175.20     2284.21     51.46 o 
   9   0   1      855.88      829.01     53.34 o 
  -9   1   1     1084.00     1125.61     49.41 o 
  -8   1   1     1253.92     1355.25     51.45 o 
  -7   1   1      800.47      836.41     35.26 o 
  -6   1   1     3100.27     3243.58     89.61 o 
  -5   1   1     1924.94     1889.83     43.81 o 
  -4   1   1     6556.91     6953.78    124.66 o 
  -3   1   1     1636.04     1679.44     42.77 o 
  -2   1   1      636.07      659.04     24.72 o 
  -1   1   1     4522.67     4360.01     72.49 o 
   0   1   1    23462.20    22441.32    417.89 o 
   1   1   1      309.37      320.74     11.41 o 
   3   1   1       63.02       72.48      9.30 o 
   4   1   1    10396.34    13349.23    368.10 o 
   5   1   1      655.44      880.68     28.33 o 
   6   1   1     2184.78     2364.86    109.76 o 
   7   1   1      252.97      222.54     14.58 o 
   8   1   1     1789.93     1915.02     51.39 o 
   9   1   1      907.64      979.44     50.19 o 
  10   1   1      675.52      665.36     74.46 o 
 -10   2   1       24.64        2.50     19.31 o 
  -9   2   1      497.99      490.68     22.48 o 
  -8   2   1      165.44      163.37     11.29 o 
  -7   2   1     4395.05     4337.65     77.29 o 
  -6   2   1      237.58      247.97     10.26 o 
  -5   2   1     4091.47     4350.91     73.74 o 
  -4   2   1     2652.06     2598.70     40.79 o 
  -3   2   1     6372.25     6353.03     97.10 o 
  -2   2   1    14173.91    14105.17    234.07 o 
  -1   2   1    26952.85    26301.84    379.39 o 
   0   2   1     5958.81     6137.67    101.77 o 
   1   2   1     2436.13     2522.87     51.15 o 
   2   2   1     2378.92     2538.21     44.27 o 
   3   2   1     3325.42     3984.09    167.98 o 
   4   2   1    13140.37    16573.17    234.30 o 
   5   2   1      531.02      657.28     18.68 o 
   6   2   1     4278.71     5207.59    142.77 o 
   7   2   1      321.19      325.72     15.48 o 
   8   2   1     2267.34     2405.07     87.79 o 
   9   2   1      323.22      330.69     18.10 o 
  10   2   1     1064.05     1114.62     30.96 o 
  11   2   1      481.26      481.97     72.83 o 
 -10   3   1       30.78       16.16     21.66 o 
  -9   3   1      912.55      877.08     45.84 o 
  -8   3   1      118.90       78.93     10.69 o 
  -7   3   1     2493.37     2489.83     64.13 o 
  -6   3   1       10.00        3.85      4.56 o 
  -5   3   1     1882.60     1791.81     34.44 o 
  -4   3   1     1843.89     1899.12     35.09 o 
  -3   3   1     4365.89     4267.97     68.79 o 
  -2   3   1       73.35      102.07      6.29 o 
  -1   3   1     7201.56     7158.92     99.08 o 
   0   3   1    45534.20    43515.00    700.46 o 
   1   3   1    16057.30    15741.16    515.12 o 
   2   3   1     6571.55     6604.29     99.21 o 
   3   3   1     1058.35     1147.01     24.38 o 
   4   3   1    28753.07    33489.96   1197.32 o 
   5   3   1      979.28     1301.72     38.22 o 
   6   3   1     6356.70     7423.05    163.05 o 
   7   3   1        3.19        2.26      3.82 o 
   8   3   1     3621.50     4115.00     84.58 o 
   9   3   1       50.29       52.34      9.74 o 
  10   3   1      444.78      509.13     20.37 o 
  11   3   1      157.01       99.59     40.74 o 
 -10   4   1        2.35       -6.58     19.52 o 
  -9   4   1     1290.23     1394.72     72.68 o 
  -8   4   1       43.89       52.73     11.13 o 
  -7   4   1     2401.93     2851.16    129.64 o 
  -6   4   1       98.23      107.70     10.26 o 
  -5   4   1     3071.50     3197.49     65.72 o 
  -4   4   1     3883.09     3839.21     65.43 o 
  -3   4   1     1690.26     1774.20     34.16 o 
  -2   4   1     2215.33     2310.53     41.38 o 
  -1   4   1     3333.30     3627.45     49.83 o 
   0   4   1    14503.30    13977.73    234.17 o 
   1   4   1    10093.85    10689.01    133.10 o 
   2   4   1     1220.93     1135.50     20.00 o 
   3   4   1      780.23      775.76     14.17 o 
   4   4   1    12798.16    13116.81    164.15 o 
   5   4   1     1093.25     1281.50     24.36 o 
   6   4   1     3052.60     3240.76     70.22 o 
   7   4   1        3.18        2.02      4.49 o 
   8   4   1     5004.19     5137.32    102.61 o 
   9   4   1       76.01       88.14     11.07 o 
  10   4   1      460.88      481.64     26.98 o 
  11   4   1      214.53      235.91     54.84 o 
  -9   5   1      943.70     1139.80     92.57 o 
  -8   5   1       75.07       94.43     14.84 o 
  -7   5   1     2004.64     2421.23     71.48 o 
  -6   5   1       14.96       28.51      8.01 o 
  -5   5   1     2316.21     2692.24     97.45 o 
  -4   5   1       35.64       34.06      7.74 o 
  -3   5   1     3397.40     3533.45     55.87 o 
  -2   5   1     4233.24     4558.51     68.77 o 
  -1   5   1     5594.29     5507.44     74.29 o 
   0   5   1     7509.00     7471.07    116.06 o 
   1   5   1     5147.31     5344.94     76.55 o 
   2   5   1     5328.27     5259.04     65.64 o 
   3   5   1     1607.97     1612.49     25.68 o 
   4   5   1     5604.98     5891.85     78.22 o 
   5   5   1      828.52      872.36     21.19 o 
   6   5   1     2489.12     2517.79     54.49 o 
   7   5   1      467.88      471.93     17.88 o 
   8   5   1     3303.61     3421.11     75.42 o 
   9   5   1        0.84       -3.32      5.82 o 
  10   5   1      851.15      876.30     43.83 o 
  11   5   1       74.82       79.16     38.98 o 
  -9   6   1      507.12      560.34     53.26 o 
  -8   6   1       17.23       -3.98     16.45 o 
  -7   6   1     1504.36     1716.73     92.76 o 
  -6   6   1        8.30       20.95      8.67 o 
  -5   6   1     1696.64     2614.35     60.17 o 
  -4   6   1      135.91      206.12     14.40 o 
  -3   6   1     3112.61     3542.05     72.78 o 
  -2   6   1      410.96      388.19     23.72 o 
  -1   6   1     5274.20     5545.86     90.78 o 
   0   6   1      322.74      312.30     14.63 o 
   1   6   1     5350.75     5232.35     76.51 o 
   2   6   1     4275.58     4190.59     63.60 o 
   3   6   1     3752.93     3782.75     50.21 o 
   4   6   1     2375.91     2446.08     36.07 o 
   5   6   1     2518.55     2413.17     44.21 o 
   6   6   1     2362.82     2331.15     52.38 o 
   7   6   1      402.40      420.63     20.46 o 
   8   6   1     1241.82     1257.93     32.86 o 
   9   6   1      267.88      220.98     15.05 o 
  10   6   1      716.56      709.13     36.35 o 
  11   6   1       14.03      -16.30     27.08 o 
  -8   7   1        2.39        6.79     17.12 o 
  -7   7   1     1060.10     1121.01     58.13 o 
  -6   7   1        0.53       12.37      9.28 o 
  -5   7   1     1350.80     1571.15     48.55 o 
  -4   7   1      389.86      423.97     21.64 o 
  -3   7   1     5407.53     6710.80    126.61 o 
  -2   7   1      210.38      363.95     21.54 o 
  -1   7   1     4782.47     4772.03     92.14 o 
   0   7   1       30.36       37.80      6.57 o 
   1   7   1     6574.07     6837.69     99.09 o 
   2   7   1      746.43      747.16     16.93 o 
   3   7   1     1445.95     1391.32     23.72 o 
   4   7   1     1427.69     1384.72     25.04 o 
   5   7   1     2355.59     2403.86     50.22 o 
   6   7   1     2519.83     2530.84     50.46 o 
   7   7   1      419.55      399.05     24.48 o 
   8   7   1     3355.42     3450.81     68.66 o 
   9   7   1      372.82      404.53     29.95 o 
  10   7   1     1155.53     1175.54     54.27 o 
  11   7   1       26.84       14.84     24.79 o 
  -8   8   1      165.35      122.01     31.17 o 
  -7   8   1     1071.54     1076.19     74.43 o 
  -6   8   1       96.47      103.96     17.30 o 
  -5   8   1     1006.52     1114.86     53.00 o 
  -4   8   1        8.58       29.91     11.12 o 
  -3   8   1     3169.10     3705.65     80.05 o 
  -2   8   1       27.57       76.66     13.44 o 
  -1   8   1     1740.47     2247.86     52.79 o 
   0   8   1       24.46       54.08      7.25 o 
   1   8   1     4189.02     4422.21     69.38 o 
   2   8   1      216.63      233.11     18.27 o 
   3   8   1     1140.73     1075.02     23.96 o 
   4   8   1     2762.90     2690.61     51.69 o 
   5   8   1     3623.61     3506.91     58.23 o 
   6   8   1      911.75      834.68     21.15 o 
   7   8   1     1833.38     1859.39     47.62 o 
   8   8   1     1109.17     1016.14     40.22 o 
   9   8   1      720.50      776.32     32.86 o 
  10   8   1      887.58      887.89     58.50 o 
  11   8   1       59.32       37.54     35.29 o 
  -7   9   1      729.75      780.45     61.17 o 
  -6   9   1       58.95       58.37     21.92 o 
  -5   9   1      785.13      825.12     38.97 o 
  -4   9   1      112.74      112.28     14.78 o 
  -3   9   1     1742.25     1854.07     93.11 o 
  -2   9   1      348.82      320.20     20.16 o 
  -1   9   1     3069.13     3248.14     71.51 o 
   0   9   1       21.81       59.42     12.74 o 
   1   9   1     3416.98     4734.21     82.68 o 
   2   9   1      218.85      278.10     12.19 o 
   4   9   1     1169.64     1298.02     32.32 o 
   5   9   1     1421.12     1519.52     35.94 o 
   6   9   1     1353.78     1295.65     35.71 o 
   7   9   1      950.06      961.64     39.06 o 
   8   9   1     1418.43     1354.63     48.91 o 
   9   9   1      594.34      676.73     32.60 o 
  10   9   1      658.26      606.82     42.57 o 
  11   9   1       32.54       50.39     37.98 o 
  -7  10   1      558.83      587.03     57.42 o 
  -6  10   1      281.10      219.94     35.58 o 
  -5  10   1      733.23      756.64     35.19 o 
  -4  10   1       91.76       62.60     13.20 o 
  -3  10   1     1404.24     1381.72     53.56 o 
  -2  10   1       44.58       28.86     10.41 o 
  -1  10   1     1284.97     1361.06     60.42 o 
   0  10   1       11.93       13.12      7.78 o 
   1  10   1     2883.75     3039.20     66.47 o 
   2  10   1        3.88       -1.05      5.34 o 
   3  10   1     3820.14     4739.18    128.29 o 
   4  10   1      270.00      267.96     16.03 o 
   5  10   1     1712.88     1969.16     71.36 o 
   6  10   1       18.97       27.58      8.66 o 
   7  10   1     1549.15     1546.23     41.00 o 
   8  10   1      185.01      180.36     21.14 o 
   9  10   1      635.75      646.83     50.09 o 
  10  10   1      419.07      396.58     43.10 o 
  -6  11   1      201.68      176.42     74.58 o 
  -5  11   1      718.88      728.93     43.47 o 
  -4  11   1      254.96      277.73     23.45 o 
  -3  11   1     1590.32     1552.48     48.80 o 
  -2  11   1       59.61       61.95     12.69 o 
  -1  11   1     2144.76     2155.10     57.17 o 
   0  11   1        7.47       12.76      8.79 o 
   1  11   1     1379.50     1464.62     42.68 o 
   2  11   1      337.37      360.28     34.40 o 
   3  11   1     1029.82     1050.09     34.72 o 
   4  11   1      173.06      156.97     13.65 o 
   5  11   1      661.18      730.18     25.84 o 
   6  11   1      768.63      759.29     29.23 o 
   7  11   1      631.19      642.77     32.47 o 
   8  11   1      199.60      238.50     35.28 o 
   9  11   1      684.26      584.07     48.90 o 
  10  11   1      161.52      175.14     33.37 o 
  -5  12   1      272.84      302.75     42.93 o 
  -4  12   1      456.94      401.12     33.82 o 
  -3  12   1      815.03      833.67     37.31 o 
  -2  12   1      338.57      341.59     25.40 o 
  -1  12   1      882.97      885.49     36.10 o 
   0  12   1      134.75      141.44     19.02 o 
   1  12   1     2787.60     2779.56     78.27 o 
   2  12   1        1.63        2.62      8.83 o 
   3  12   1     2564.21     2614.60     64.62 o 
   4  12   1      126.17      140.13     15.93 o 
   5  12   1     2972.48     3023.41     72.14 o 
   6  12   1      156.85      178.47     17.56 o 
   7  12   1     1336.31     1305.63     41.06 o 
   8  12   1      139.24      113.02     12.47 o 
   9  12   1      855.88      920.26     59.55 o 
  -4  13   1      177.28      192.04     27.11 o 
  -3  13   1      786.72      900.95     65.10 o 
  -2  13   1      300.73      301.96     29.90 o 
  -1  13   1      576.44      637.39     62.87 o 
   0  13   1      174.34      170.43     21.47 o 
   1  13   1      623.39      651.43     82.89 o 
   2  13   1       10.62        1.94     13.16 o 
   3  13   1      572.74      558.02     29.35 o 
   4  13   1       17.85       16.58     11.28 o 
   5  13   1     2111.99     2079.50     66.07 o 
   6  13   1        2.88       17.85     12.58 o 
   7  13   1      800.39      840.23     34.50 o 
   8  13   1        3.49      -10.21     10.21 o 
   9  13   1      849.90      773.28     59.09 o 
  -3  14   1      154.34      165.08     25.86 o 
  -2  14   1      319.73      341.68     37.59 o 
  -1  14   1      536.82      555.52     37.95 o 
   0  14   1      235.17      264.48     39.36 o 
   1  14   1     1207.15     1326.33     65.63 o 
   2  14   1        6.17       -2.67     14.14 o 
   3  14   1      887.66      923.75     43.70 o 
   4  14   1        0.56        1.57      9.50 o 
   5  14   1     1738.96     1717.62     69.98 o 
   6  14   1       59.18       38.16     15.19 o 
   7  14   1      950.98      919.30     46.14 o 
   8  14   1        0.19        1.01     11.93 o 
  -1  15   1      155.32      166.07     29.64 o 
   0  15   1      282.42      271.26     36.00 o 
   1  15   1      517.20      522.25     53.15 o 
   2  15   1      284.98      256.40     34.31 o 
   3  15   1      585.62      562.49     37.52 o 
   4  15   1       90.83       77.99     18.34 o 
   5  15   1     1105.28     1099.52     48.76 o 
   6  15   1       30.50       18.08     13.91 o 
   7  15   1      787.96      786.36     42.54 o 
   1  16   1      249.44      280.11     37.98 o 
   2  16   1      451.16      483.76     47.16 o 
   3  16   1      250.67      260.86     72.55 o 
   4  16   1      192.16      197.70     31.03 o 
   5  16   1      439.86      349.27     38.36 o 
  -3 -16   2      610.66      610.15     49.07 o 
  -2 -16   2      519.43      562.44     67.81 o 
  -6 -15   2      221.11      193.52     59.51 o 
  -5 -15   2      880.64      861.63     54.00 o 
  -4 -15   2       24.87       -8.67     22.09 o 
  -3 -15   2      643.41      671.81     48.98 o 
  -2 -15   2      407.92      350.17     39.63 o 
  -1 -15   2      593.39      622.86     50.25 o 
   0 -15   2      151.28      135.80     28.87 o 
   1 -15   2      194.66      174.37     25.55 o 
  -7 -14   2     1366.23     1358.50     77.02 o 
  -6 -14   2       50.41       51.75     21.42 o 
  -5 -14   2     1127.83     1089.97     56.49 o 
  -4 -14   2       63.49       30.64     16.18 o 
  -3 -14   2      853.15      901.27     51.51 o 
  -2 -14   2      352.54      317.06     36.07 o 
  -1 -14   2      834.42      780.65     51.88 o 
   0 -14   2      644.58      679.45     40.40 o 
   1 -14   2      577.82      559.50     41.48 o 
   2 -14   2      281.48      258.72     29.92 o 
   3 -14   2      169.73      183.12     26.35 o 
  -8 -13   2       46.27       26.18     12.88 o 
  -7 -13   2     1702.67     1667.14     75.74 o 
  -6 -13   2       69.18       73.90     16.33 o 
  -5 -13   2     2354.14     2365.76     94.57 o 
  -4 -13   2        0.99       -5.49     10.45 o 
  -3 -13   2      890.17      913.42     41.40 o 
  -2 -13   2       51.65       41.82     13.60 o 
  -1 -13   2     1256.82     1351.15     62.35 o 
   0 -13   2      637.99      690.31     39.07 o 
   1 -13   2      551.92      562.36     46.84 o 
   2 -13   2      413.17      413.19     43.69 o 
   3 -13   2      638.03      742.43     49.12 o 
   4 -13   2      375.22      430.32     51.52 o 
  -9 -12   2      974.09     1043.32     83.76 o 
  -8 -12   2      143.02      107.90     25.02 o 
  -7 -12   2     1076.30     1096.59     69.95 o 
  -6 -12   2      299.03      302.68     21.80 o 
  -5 -12   2     1705.65     1696.10     56.98 o 
  -4 -12   2       79.07       56.44     13.22 o 
  -3 -12   2     1452.96     1382.31     48.93 o 
  -2 -12   2       11.94       15.98     10.41 o 
  -1 -12   2     1843.28     1856.69     61.59 o 
   0 -12   2      711.42      712.00     37.47 o 
   1 -12   2     1745.92     1734.01     62.46 o 
   2 -12   2      974.94      925.60     37.63 o 
   3 -12   2      870.57      847.56     38.55 o 
   4 -12   2      215.17      208.20     27.14 o 
   5 -12   2      570.49      563.23     61.51 o 
  -9 -11   2      819.37      788.41     56.12 o 
  -8 -11   2      388.58      383.86     30.65 o 
  -7 -11   2      843.68      838.95     42.08 o 
  -6 -11   2       36.34       35.02     10.36 o 
  -5 -11   2     3473.22     3523.06     78.36 o 
  -4 -11   2        0.91        3.67     10.34 o 
  -3 -11   2     3056.54     3042.80     70.16 o 
  -2 -11   2      603.50      611.52     31.50 o 
  -1 -11   2     2923.08     2946.70     79.47 o 
   0 -11   2       49.90       36.63     16.41 o 
   1 -11   2     2857.81     2846.40     69.88 o 
   2 -11   2      347.96      347.87     24.38 o 
   3 -11   2      904.23      892.53     36.65 o 
   4 -11   2      226.15      221.92     22.01 o 
   5 -11   2      637.41      607.43     42.15 o 
   6 -11   2      464.19      471.57     39.47 o 
 -10 -10   2      558.02      598.11     90.13 o 
  -9 -10   2      651.59      651.97     60.32 o 
  -8 -10   2      381.35      392.69     28.89 o 
  -7 -10   2      997.08     1048.67     32.32 o 
  -6 -10   2      688.21      685.63     34.58 o 
  -5 -10   2     2179.11     2072.75     51.90 o 
  -4 -10   2     1219.93     1134.76     34.94 o 
  -3 -10   2     2892.79     2792.41     56.61 o 
  -2 -10   2      101.77       89.21     15.84 o 
  -1 -10   2     5981.64     6026.62    115.79 o 
   0 -10   2        0.15       -6.58      6.58 o 
   1 -10   2     1960.22     1998.73     52.94 o 
   2 -10   2        0.64        3.25      8.38 o 
   3 -10   2     1205.68     1174.34     51.55 o 
   4 -10   2      346.95      285.12     22.90 o 
   5 -10   2      719.06      726.19     34.60 o 
   6 -10   2      423.83      442.01     36.87 o 
   7 -10   2      584.70      514.43     54.18 o 
 -10  -9   2      914.34      774.29     95.89 o 
  -9  -9   2      532.51      501.09     53.93 o 
  -8  -9   2      550.88      510.10     31.02 o 
  -7  -9   2     1076.40     1067.76     42.03 o 
  -6  -9   2      533.05      556.67     23.03 o 
  -5  -9   2     2476.42     2484.41     57.08 o 
  -4  -9   2        9.40        8.07      6.09 o 
  -3  -9   2      808.96      773.81     21.48 o 
  -2  -9   2      413.35      393.79     16.38 o 
  -1  -9   2     6918.25     7251.17    118.51 o 
   0  -9   2      881.70      769.62     32.34 o 
   1  -9   2     1837.71     1783.78     53.41 o 
   2  -9   2      247.82      266.10     19.38 o 
   3  -9   2     1612.50     1642.52     46.97 o 
   4  -9   2      132.64      143.51     16.01 o 
   5  -9   2      505.52      498.26     28.45 o 
   6  -9   2      188.38      226.00     28.96 o 
   7  -9   2      916.80      847.87     48.27 o 
 -10  -8   2     1172.92     1164.56    112.00 o 
  -9  -8   2      886.75      813.77     58.28 o 
  -8  -8   2     1673.01     1678.91     49.69 o 
  -7  -8   2      791.74      803.46     34.83 o 
  -6  -8   2     5775.02     5700.14    152.08 o 
  -5  -8   2     6272.42     6329.32    122.90 o 
  -4  -8   2     6672.73     6675.40    100.02 o 
  -3  -8   2      439.63      448.38     15.48 o 
  -2  -8   2     1571.45     1607.04     30.09 o 
  -1  -8   2     5117.80     5322.85     81.72 o 
   0  -8   2        5.31        9.72      4.63 o 
   1  -8   2     2886.33     3263.30     81.10 o 
   2  -8   2      106.67       97.68     13.33 o 
   3  -8   2     5284.41     5364.34    187.96 o 
   4  -8   2        0.03       -1.60      7.89 o 
   5  -8   2      974.60      993.09     49.99 o 
   6  -8   2       61.08       71.64     15.42 o 
   7  -8   2     1215.73     1292.73     54.94 o 
   8  -8   2      155.46      117.46     28.78 o 
 -11  -7   2       61.11       40.86     34.28 o 
 -10  -7   2     1640.13     1427.52     81.41 o 
  -9  -7   2      367.67      382.66     49.48 o 
  -8  -7   2      699.77      615.86     27.85 o 
  -7  -7   2       43.98       53.71     10.45 o 
  -6  -7   2     1500.15     1496.05     34.65 o 
  -5  -7   2     2235.29     2144.96     47.57 o 
  -4  -7   2     1467.54     1500.93     30.28 o 
  -3  -7   2      608.89      551.24     15.77 o 
  -2  -7   2     4586.40     4634.46     69.21 o 
  -1  -7   2     2082.84     1987.83     33.77 o 
   0  -7   2     3454.48     3571.02     53.45 o 
   1  -7   2     2774.89     2923.18     62.72 o 
   2  -7   2      214.60      167.78     13.68 o 
   3  -7   2     7212.06     7243.35    135.94 o 
   4  -7   2      173.45      181.83     15.72 o 
   5  -7   2     2343.59     2504.56     61.38 o 
   6  -7   2        0.44       -0.07      7.69 o 
   7  -7   2     1202.62     1287.63     42.82 o 
   8  -7   2       49.76       51.85     23.29 o 
 -11  -6   2       39.96       47.82     36.66 o 
 -10  -6   2     1387.98     1308.71    130.55 o 
  -9  -6   2      331.22      317.91     24.70 o 
  -8  -6   2     3313.07     3234.77     74.65 o 
  -7  -6   2      633.75      654.91     26.03 o 
  -6  -6   2     3429.84     3365.80     81.78 o 
  -5  -6   2      405.35      361.42     13.11 o 
  -4  -6   2     5118.37     5000.27     74.91 o 
  -3  -6   2     6434.06     6517.23     87.70 o 
  -2  -6   2       13.57       29.35      4.78 o 
  -1  -6   2     2248.39     2290.12     36.25 o 
   0  -6   2     4558.69     4395.67     74.49 o 
   1  -6   2     3767.14     3989.37     69.05 o 
   2  -6   2      911.56      892.18     28.98 o 
   3  -6   2     5250.76     5520.59    165.84 o 
   4  -6   2      520.66      510.09     22.00 o 
   5  -6   2     5246.15     6004.72    117.48 o 
   6  -6   2      352.96      438.68     23.49 o 
   7  -6   2     2477.11     2731.97     66.60 o 
   8  -6   2        7.32        9.55     14.38 o 
   9  -6   2      516.74      664.59     97.05 o 
 -11  -5   2       37.84       34.85     34.72 o 
 -10  -5   2      851.64      883.37     66.65 o 
  -9  -5   2      209.80      188.37     19.11 o 
  -8  -5   2     1361.24     1352.21     47.36 o 
  -7  -5   2      320.95      302.13     20.39 o 
  -6  -5   2      144.39      150.44     14.55 o 
  -5  -5   2        3.97       10.25      4.62 o 
  -4  -5   2     2517.35     2514.37     41.11 o 
  -3  -5   2     5951.62     6015.27     86.25 o 
  -2  -5   2     2542.93     2668.03     39.58 o 
  -1  -5   2     7210.55     7248.83     95.11 o 
   0  -5   2    11124.86    10907.98    151.95 o 
   1  -5   2     1062.73      899.93     21.58 o 
   2  -5   2     2394.10     2337.71     44.09 o 
   3  -5   2     2623.59     2626.16     64.47 o 
   4  -5   2      944.68      965.79     28.75 o 
   5  -5   2      954.45      991.93     30.80 o 
   6  -5   2       65.37       67.28     10.45 o 
   7  -5   2     2127.80     2645.89     63.20 o 
   8  -5   2       71.66       91.29     13.60 o 
   9  -5   2     1099.31     1316.21     72.06 o 
 -11  -4   2       59.34       60.11     36.98 o 
 -10  -4   2     1159.52     1106.76     72.66 o 
  -9  -4   2        4.72       -6.05      7.97 o 
  -8  -4   2     3781.39     3866.21     98.65 o 
  -7  -4   2        0.63       -0.96      5.04 o 
  -6  -4   2     5546.00     5483.45     93.72 o 
  -5  -4   2      182.09      212.50      9.67 o 
  -4  -4   2     6644.29     6652.24     93.56 o 
  -3  -4   2      129.30      172.14      6.82 o 
  -2  -4   2     7571.69     7428.03    102.98 o 
  -1  -4   2     5583.32     5686.98     80.33 o 
   0  -4   2     2638.93     2605.45     50.24 o 
   1  -4   2      149.46      138.10      8.24 o 
   2  -4   2     2880.05     2691.41     47.65 o 
   3  -4   2     6213.42     6128.57     98.28 o 
   4  -4   2     1137.89     1148.62     26.06 o 
   5  -4   2     2464.49     2494.85     55.11 o 
   6  -4   2      115.02      133.56     11.79 o 
   7  -4   2     3721.68     4025.67     84.43 o 
   8  -4   2       39.19       38.00      9.75 o 
   9  -4   2     1236.95     1529.62     51.54 o 
  10  -4   2       16.16        4.69     17.99 o 
 -11  -3   2      240.91      305.85     63.49 o 
 -10  -3   2     1280.31     1326.63     56.56 o 
  -9  -3   2      269.91      250.87     21.86 o 
  -8  -3   2     1512.23     1597.06     49.88 o 
  -7  -3   2      142.43      172.86     12.01 o 
  -6  -3   2     6618.86     6723.31    115.52 o 
  -5  -3   2       28.60       25.61      3.65 o 
  -4  -3   2     6424.53     7006.09    101.13 o 
  -3  -3   2     3594.24     3972.15     57.43 o 
  -2  -3   2     8765.82     8732.54    119.30 o 
  -1  -3   2     3921.56     3963.52     69.83 o 
   0  -3   2     2545.51     2502.08     83.01 o 
   1  -3   2      134.03      149.80      5.99 o 
   2  -3   2     2315.18     2144.83     37.95 o 
   3  -3   2     7067.48     7252.24    112.63 o 
   4  -3   2     1682.87     1612.73     29.02 o 
   5  -3   2      345.05      338.40     12.32 o 
   6  -3   2      971.71      891.67     26.34 o 
   7  -3   2     3531.10     3520.40     73.79 o 
   8  -3   2      256.88      263.37     16.01 o 
   9  -3   2     1011.01     1102.00     35.89 o 
  10  -3   2       69.20       49.45     22.72 o 
 -11  -2   2      297.35      194.67     54.40 o 
 -10  -2   2     1352.27     1353.19     50.69 o 
  -9  -2   2      398.01      382.36     22.63 o 
  -8  -2   2     2542.46     2683.33     68.79 o 
  -7  -2   2      165.16      160.78      9.51 o 
  -6  -2   2     6136.82     6184.85     80.17 o 
  -5  -2   2       77.61      104.79      5.71 o 
  -4  -2   2    11514.89    11993.43    166.16 o 
  -3  -2   2       61.89       73.53      5.27 o 
  -2  -2   2    14359.24    14683.45    208.58 o 
  -1  -2   2     3520.45     3427.24     59.89 o 
   0  -2   2     6609.47     6610.87    156.84 o 
   1  -2   2       88.97       83.85      5.92 o 
   2  -2   2      198.98      214.66      8.66 o 
   3  -2   2     7403.27     7588.24    115.77 o 
   4  -2   2     7064.33     7464.00    106.01 o 
   5  -2   2     1291.59     1335.63     24.36 o 
   6  -2   2      949.36      955.85     30.29 o 
   7  -2   2     1458.73     1444.74     47.72 o 
   8  -2   2      882.44      937.72     34.61 o 
   9  -2   2      851.31      893.15     26.40 o 
 -11  -1   2      274.37      233.65     60.73 o 
 -10  -1   2      837.18      866.06     36.44 o 
  -9  -1   2     1332.96     1341.40     60.36 o 
  -8  -1   2     2413.35     2464.92     56.14 o 
  -7  -1   2      611.32      600.89     20.11 o 
  -6  -1   2     2104.59     2161.88     33.13 o 
  -5  -1   2      186.62      182.28      6.27 o 
  -4  -1   2     6442.16     6727.41     89.02 o 
  -3  -1   2      642.27      791.51     15.42 o 
  -2  -1   2    20500.39    20161.40    300.35 o 
  -1  -1   2     1196.74     1222.87     23.27 o 
   0  -1   2    10769.27    10762.05    202.63 o 
   1  -1   2     9609.40     9498.13    161.76 o 
   2  -1   2      527.32      452.56     19.30 o 
   3  -1   2     1456.48     1554.08     41.43 o 
   4  -1   2     6065.11     6454.16    116.70 o 
   5  -1   2       21.59       27.27      6.26 o 
   6  -1   2     1343.66     1357.46     37.11 o 
   7  -1   2       27.89       27.12      7.86 o 
   8  -1   2      846.28      831.14     41.27 o 
   9  -1   2      727.23      771.04     33.00 o 
 -10   0   2      256.65      261.09     47.41 o 
  -9   0   2     1561.25     1583.07     42.09 o 
  -8   0   2      831.38      842.83     25.78 o 
  -7   0   2     1552.26     1535.90     51.20 o 
  -6   0   2      535.93      565.84     23.21 o 
  -5   0   2       14.80       10.92      5.53 o 
  -4   0   2     2506.44     2507.61     52.87 o 
  -3   0   2     6476.08     7339.25    103.92 o 
  -2   0   2    14544.32    14623.52    199.51 o 
  -1   0   2        0.11       -1.25      1.25 o 
   0   0   2    12301.76    12610.27    240.85 o 
   1   0   2      566.86      586.15     15.99 o 
   2   0   2    38706.14    35769.89   2431.91 o 
   3   0   2     1177.75     1283.65     33.35 o 
   4   0   2     6518.39     6681.41    170.74 o 
   5   0   2     1039.77     1144.27     57.25 o 
   6   0   2     3108.29     3517.68     74.76 o 
   7   0   2        7.64        2.41      6.10 o 
   8   0   2     1064.91     1061.09     31.68 o 
   9   0   2      191.81      211.58     38.97 o 
  -9   1   2      958.19     1052.05     47.81 o 
  -8   1   2     1110.59     1054.78     30.58 o 
  -7   1   2     1213.45     1236.93     39.01 o 
  -6   1   2      780.56      796.64     24.01 o 
  -5   1   2     2554.07     2616.56     56.13 o 
  -4   1   2     6941.69     6905.33    123.93 o 
  -3   1   2      198.02      222.28      6.35 o 
  -2   1   2     9798.63     9564.49    160.32 o 
  -1   1   2     2085.89     2307.05     39.87 o 
   0   1   2    19061.50    19085.19    435.20 o 
   1   1   2     1803.56     1782.88     42.36 o 
   2   1   2     3173.71     3655.81    382.57 o 
   3   1   2     4192.74     5220.42    161.65 o 
   4   1   2     7855.66    10097.38    177.23 o 
   5   1   2        3.45       -1.33      3.31 o 
   6   1   2      989.20     1083.52     33.01 o 
   7   1   2      182.65      210.54     16.27 o 
   8   1   2      645.94      690.22     25.74 o 
   9   1   2      244.25      271.84     37.32 o 
 -10   2   2       33.82       25.71     21.18 o 
  -9   2   2     1030.55      980.92     41.41 o 
  -8   2   2      501.28      512.45     20.89 o 
  -7   2   2      986.36     1012.49     27.22 o 
  -6   2   2     1184.01     1207.30     26.73 o 
  -5   2   2     2545.93     2719.11     44.00 o 
  -4   2   2     2425.34     2679.00     38.43 o 
  -3   2   2     7315.10     7563.05    106.18 o 
  -2   2   2     6481.92     6325.10    108.46 o 
  -1   2   2    27066.06    27370.25    394.73 o 
   0   2   2    13795.37    14228.00    231.42 o 
   1   2   2      251.62      180.55     10.11 o 
   2   2   2     3539.95     3569.50     54.80 o 
   3   2   2     4889.01     5398.30    147.75 o 
   4   2   2    10129.29    13373.81    160.31 o 
   5   2   2     1344.89     1828.93     27.84 o 
   6   2   2     3344.84     4345.51     70.77 o 
   7   2   2     1769.74     2251.94     44.17 o 
   8   2   2     2659.08     3108.77    226.47 o 
   9   2   2      312.60      322.65     51.27 o 
  10   2   2      906.04      961.75     83.61 o 
 -10   3   2      208.83      202.32     34.43 o 
  -9   3   2     1039.57     1070.31     62.62 o 
  -8   3   2      247.28      228.86     23.82 o 
  -7   3   2     1252.65     1193.56     37.60 o 
  -6   3   2     2477.49     2396.94     52.03 o 
  -5   3   2     2476.77     2468.25     44.71 o 
  -4   3   2     1427.81     1359.26     24.16 o 
  -3   3   2     2045.09     1953.68     31.62 o 
  -2   3   2      463.79      399.10     12.40 o 
  -1   3   2     3034.17     3273.38     52.95 o 
   0   3   2     1016.83     1061.01     25.93 o 
   2   3   2      820.82      823.44     20.57 o 
   3   3   2     1669.71     1671.35     28.27 o 
   4   3   2     5123.33     5422.33    121.71 o 
   5   3   2       37.94       55.98      5.71 o 
   6   3   2     1459.71     1717.54     31.64 o 
   7   3   2      576.94      684.41     20.03 o 
   8   3   2     2731.98     3391.99    129.15 o 
   9   3   2      212.08      268.71     19.98 o 
  10   3   2      939.22     1086.37     42.99 o 
  11   3   2      286.52      244.75     53.71 o 
  -9   4   2     1477.70     1607.06     78.87 o 
  -8   4   2       16.01        9.24      8.61 o 
  -7   4   2     1094.66     1202.51     40.17 o 
  -6   4   2      297.04      316.29     16.46 o 
  -5   4   2     2177.65     2277.93     50.23 o 
  -4   4   2     4407.97     4579.45     76.10 o 
  -3   4   2     4737.82     4683.13     76.50 o 
  -2   4   2     1826.60     1842.84     34.49 o 
  -1   4   2    31757.90    31701.32    420.96 o 
   0   4   2     1938.79     1835.93     33.10 o 
   1   4   2     1952.46     2037.71     35.04 o 
   2   4   2     4845.33     4758.24     68.31 o 
   3   4   2      861.50      885.20     17.06 o 
   4   4   2     7118.54     7389.75     93.12 o 
   5   4   2       76.37       79.05      5.75 o 
   6   4   2     1679.34     1805.43     58.14 o 
   7   4   2       39.63       40.39      6.19 o 
   8   4   2     1611.92     2035.83     86.16 o 
   9   4   2       55.32       51.41     11.18 o 
  10   4   2      522.36      636.40     33.27 o 
  11   4   2       83.99      100.34     38.73 o 
  -9   5   2      791.54      752.71     84.86 o 
  -8   5   2        4.41        2.91      9.78 o 
  -7   5   2     1415.25     1601.63     51.51 o 
  -6   5   2      219.75      220.25     17.96 o 
  -5   5   2     1099.81     1167.01     73.13 o 
  -4   5   2      830.70      823.22     25.33 o 
  -3   5   2      365.77      327.62     16.67 o 
  -2   5   2      239.93      184.14     11.98 o 
  -1   5   2     4903.18     5033.61     74.21 o 
   0   5   2     3059.10     2888.44     49.97 o 
   1   5   2    15300.41    15840.19    195.88 o 
   2   5   2      517.02      503.80     12.12 o 
   3   5   2     5751.23     6084.74     87.18 o 
   4   5   2     7001.06     7044.51    100.23 o 
   5   5   2     1325.41     1485.53     27.74 o 
   6   5   2     1859.10     1836.17     42.94 o 
   7   5   2      404.34      376.53     19.25 o 
   8   5   2     1851.45     1997.42     94.44 o 
   9   5   2      203.71      211.73     16.18 o 
  10   5   2      275.24      319.72     16.69 o 
  11   5   2       27.54       23.25     29.58 o 
  -9   6   2      534.06      595.67     97.15 o 
  -8   6   2        1.00        8.95     21.72 o 
  -7   6   2     1098.28     1252.93     46.42 o 
  -6   6   2       24.18       29.23     10.28 o 
  -5   6   2     1600.95     1843.95     72.48 o 
  -4   6   2      323.65      336.21     17.89 o 
  -3   6   2     3254.12     3890.68     78.19 o 
  -2   6   2      247.39      250.87     15.97 o 
  -1   6   2     2762.58     2671.54     51.34 o 
   0   6   2     2692.87     2739.31     44.42 o 
   1   6   2     7502.54     7672.33    100.15 o 
   2   6   2     1177.28     1090.13     23.74 o 
   3   6   2     4048.51     4114.31     57.51 o 
   4   6   2     7197.94     7375.76     97.24 o 
   5   6   2     2571.11     2715.95     48.74 o 
   6   6   2     2731.62     2676.69     58.14 o 
   7   6   2     1276.49     1302.13     37.84 o 
   8   6   2     3525.25     3505.13     77.99 o 
   9   6   2        0.18       -2.29      7.52 o 
  10   6   2     1112.90     1182.56     33.73 o 
  11   6   2        4.80       11.91     29.58 o 
  -8   7   2       39.15       24.73     20.68 o 
  -7   7   2      653.33      708.03     68.06 o 
  -6   7   2       14.67       16.20     10.49 o 
  -5   7   2      947.53     1094.40     56.34 o 
  -4   7   2      311.41      325.92     32.83 o 
  -3   7   2     2113.13     3365.04     71.82 o 
  -2   7   2       99.22      131.27     12.66 o 
  -1   7   2     1707.38     2346.83    348.35 o 
   0   7   2     1057.71     1096.63     27.89 o 
   1   7   2     3264.74     3258.14     56.47 o 
   2   7   2     1409.76     1473.28     26.10 o 
   3   7   2     2823.93     2918.12     41.39 o 
   4   7   2     3715.99     3598.71     63.39 o 
   5   7   2     3035.31     3177.03     57.42 o 
   6   7   2     1603.53     1590.48     40.95 o 
   7   7   2       80.50       81.17     10.68 o 
   8   7   2     2838.10     2903.20     80.11 o 
   9   7   2      189.14      196.86     14.59 o 
  10   7   2     1349.30     1293.36     55.84 o 
  11   7   2        0.18       -2.32     28.20 o 
  -8   8   2      141.27      117.04     30.21 o 
  -7   8   2      705.12      732.65    115.29 o 
  -6   8   2       23.10       21.78     11.89 o 
  -5   8   2     1462.07     1467.92     49.49 o 
  -4   8   2       10.45        8.45      7.87 o 
  -3   8   2     4500.25     5159.04    103.70 o 
  -2   8   2       80.78       90.56     11.42 o 
  -1   8   2     1448.71     1835.30     45.58 o 
   0   8   2        2.30       11.14      5.30 o 
   1   8   2     1967.10     2934.07    102.76 o 
   2   8   2      707.26      704.95     17.31 o 
   3   8   2      151.17      147.56     19.62 o 
   4   8   2     1777.87     1827.78     35.29 o 
   5   8   2     1636.51     1624.82     32.72 o 
   6   8   2     2197.45     2190.33     40.32 o 
   7   8   2      443.73      463.67     21.70 o 
   8   8   2     1698.38     1729.61     46.45 o 
   9   8   2      151.69      177.16     15.12 o 
  10   8   2     1758.06     1778.74     67.86 o 
  11   8   2       34.54       18.80     34.72 o 
  -7   9   2      419.83      401.25     46.79 o 
  -6   9   2      123.61      110.19     43.03 o 
  -5   9   2      786.03      762.27     39.60 o 
  -4   9   2      242.83      275.02     21.94 o 
  -3   9   2     1474.01     1568.43     72.03 o 
  -2   9   2       62.17       71.93     13.18 o 
  -1   9   2     1036.56     1371.47    227.85 o 
   0   9   2      189.43      213.00     15.90 o 
   1   9   2     1255.06     1963.36     58.71 o 
   2   9   2     1214.30     1295.37     26.59 o 
   3   9   2      754.30      892.92     25.56 o 
   4   9   2      984.55     1258.18     31.82 o 
   5   9   2     3003.30     2979.40     52.74 o 
   6   9   2     1724.03     1773.82     36.13 o 
   7   9   2      923.18      967.29     24.39 o 
   8   9   2      587.79      548.05     25.65 o 
   9   9   2      446.63      476.11     27.87 o 
  10   9   2      409.18      433.63     37.24 o 
  11   9   2       27.79       25.69     20.11 o 
  -6  10   2      207.79      171.09     66.18 o 
  -5  10   2      336.63      322.91     40.28 o 
  -4  10   2      148.92      135.46     16.61 o 
  -3  10   2     2167.04     2231.31     75.26 o 
  -2  10   2       18.29       13.84      9.13 o 
  -1  10   2     1545.56     1557.50     44.84 o 
   0  10   2        2.98        4.12      7.43 o 
   1  10   2     2605.05     2830.32     66.46 o 
   2  10   2      125.78      136.39     11.87 o 
   3  10   2     1500.49     2329.87     80.19 o 
   4  10   2        3.58       28.23      7.31 o 
   5  10   2     2527.94     2751.07     56.45 o 
   6  10   2        4.37        7.98      6.90 o 
   7  10   2     2256.11     2367.83     54.87 o 
   8  10   2      449.34      459.98     30.01 o 
   9  10   2      237.37      258.29     33.47 o 
  10  10   2      478.97      522.99     49.84 o 
  -6  11   2      166.22      171.38     47.88 o 
  -5  11   2      586.22      612.57     54.57 o 
  -4  11   2       87.43       72.68     14.60 o 
  -3  11   2     1194.38     1237.45     51.51 o 
  -2  11   2      119.64       81.81     16.83 o 
  -1  11   2     1934.86     1877.77     52.47 o 
   0  11   2        0.44       -6.95      8.37 o 
   1  11   2     2291.89     2491.32     70.04 o 
   2  11   2       25.02       21.91      8.66 o 
   3  11   2     2262.18     2349.86     58.05 o 
   4  11   2     1884.82     1757.24     59.56 o 
   5  11   2     1173.64     1191.27     33.73 o 
   6  11   2       69.30       82.35     23.75 o 
   7  11   2     1188.33     1252.01     54.91 o 
   8  11   2      303.51      276.84     26.03 o 
   9  11   2      704.26      683.26     52.01 o 
  10  11   2      162.46      170.43     31.19 o 
  -5  12   2      417.94      470.88     50.28 o 
  -4  12   2      158.45      190.09     55.89 o 
  -3  12   2     1025.63     1012.22     45.96 o 
  -2  12   2      108.94      142.33     18.15 o 
  -1  12   2     1272.29     1270.54     52.89 o 
   0  12   2        0.83      -10.02     10.02 o 
   1  12   2     2146.42     2268.69     67.68 o 
   2  12   2      412.71      426.77     24.54 o 
   3  12   2     2288.40     2344.57     60.10 o 
   4  12   2       36.20       36.76     10.96 o 
   5  12   2     1877.72     1894.77     52.60 o 
   6  12   2       88.36       74.33     12.27 o 
   7  12   2      615.90      670.00     29.13 o 
   8  12   2      208.13      223.78     16.65 o 
   9  12   2     1074.03     1131.06     66.46 o 
  10  12   2      680.66      609.14     54.03 o 
  -4  13   2      336.36      299.41     42.61 o 
  -3  13   2      779.76      881.54     46.60 o 
  -2  13   2       98.77       88.80     17.36 o 
  -1  13   2      951.34      968.36     44.16 o 
   0  13   2      250.12      268.35     43.64 o 
   1  13   2     1017.51     1077.18     55.84 o 
   2  13   2      157.17      131.36     22.96 o 
   3  13   2      514.03      529.09     28.68 o 
   4  13   2       49.84       32.65     10.88 o 
   5  13   2     1925.99     1992.36     56.12 o 
   6  13   2       15.07        4.66     10.64 o 
   7  13   2      263.14      246.69     20.84 o 
   8  13   2        2.01        5.93     11.10 o 
   9  13   2      635.86      661.90     86.43 o 
  -3  14   2      247.65      243.59     29.45 o 
  -2  14   2      278.76      248.44     28.24 o 
  -1  14   2      493.30      529.50     37.06 o 
   0  14   2      472.99      511.98     43.61 o 
   1  14   2      947.88      956.82     54.65 o 
   2  14   2      242.94      286.00     34.34 o 
   3  14   2      761.51      780.49     51.01 o 
   4  14   2       18.78       -9.11      9.31 o 
   5  14   2     1569.68     1539.51     49.71 o 
   6  14   2       34.76       15.38     13.30 o 
   7  14   2      563.53      499.39     59.27 o 
   8  14   2       85.81       68.00     15.44 o 
  -1  15   2       94.72       95.01     25.79 o 
   0  15   2      166.94      153.39     29.17 o 
   1  15   2      260.75      364.38     39.87 o 
   2  15   2       17.20       25.92     17.50 o 
   3  15   2      712.52      642.33     39.83 o 
   4  15   2       89.30       95.08     19.01 o 
   5  15   2      866.05      817.15     44.06 o 
   6  15   2       75.63       60.25     17.01 o 
   7  15   2      832.49      761.69     50.00 o 
   0  16   2      411.61      552.23     78.22 o 
   1  16   2      278.82      349.37     42.74 o 
   2  16   2      420.52      417.53     44.94 o 
   3  16   2      476.95      488.63     47.65 o 
   4  16   2      105.06      107.96     20.74 o 
   5  16   2      656.76      614.23    132.78 o 
   6  16   2       69.96       84.60     26.68 o 
  -6 -15   3       96.39       97.71     36.60 o 
  -5 -15   3      327.65      313.16     36.29 o 
  -4 -15   3       88.77       72.12     24.32 o 
  -3 -15   3      892.20     1017.55    114.07 o 
  -2 -15   3      389.28      389.15     56.60 o 
  -1 -15   3      466.45      450.51     44.32 o 
   0 -15   3       60.95       46.11     21.37 o 
   1 -15   3      205.16      174.47     25.99 o 
  -7 -14   3     1491.92     1521.98     58.46 o 
  -6 -14   3       68.71       78.63     17.66 o 
  -5 -14   3     1130.64     1151.07     58.01 o 
  -4 -14   3       27.01       45.71     18.10 o 
  -3 -14   3     1197.66     1226.97     60.82 o 
  -2 -14   3      283.91      304.82     39.67 o 
  -1 -14   3     1008.07     1060.21     58.96 o 
   0 -14   3      344.17      319.06     30.62 o 
   1 -14   3      594.62      609.16     40.58 o 
   2 -14   3      122.52       93.94     20.98 o 
  -8 -13   3      103.10       88.50     15.71 o 
  -7 -13   3     1222.86     1192.65     48.11 o 
  -6 -13   3        1.58       -1.06     10.87 o 
  -5 -13   3     1506.63     1432.82     63.46 o 
  -4 -13   3       23.27       10.53     13.98 o 
  -3 -13   3     1174.64     1146.71     55.85 o 
  -2 -13   3      245.95      238.24     28.11 o 
  -1 -13   3     1893.77     1801.56     61.42 o 
   0 -13   3      193.59      179.24     43.73 o 
   1 -13   3      984.43     1076.86     66.12 o 
   2 -13   3      241.37      283.01     29.45 o 
   3 -13   3      539.58      508.49     56.01 o 
   4 -13   3      275.22      268.79     32.03 o 
  -9 -12   3      951.12      875.00    102.47 o 
  -8 -12   3      200.94      248.82     34.44 o 
  -7 -12   3     1526.88     1519.27     45.86 o 
  -6 -12   3      197.86      147.54     19.07 o 
  -5 -12   3     1569.92     1555.97     54.42 o 
  -4 -12   3        0.96       -4.95      8.97 o 
  -3 -12   3     1407.76     1337.29     59.04 o 
  -2 -12   3      189.36      158.61     22.03 o 
  -1 -12   3     2027.36     1978.43     62.66 o 
   0 -12   3      247.26      278.60     25.49 o 
   1 -12   3      959.40      942.98     43.08 o 
   2 -12   3      288.26      266.68     23.47 o 
   3 -12   3      784.11      802.65     37.94 o 
   4 -12   3      347.64      347.57     33.46 o 
   5 -12   3      664.95      636.91     45.06 o 
  -9 -11   3      472.14      400.37     74.27 o 
  -8 -11   3      598.41      589.84     47.91 o 
  -7 -11   3     1433.03     1364.74     50.54 o 
  -6 -11   3      152.39      177.82     16.79 o 
  -5 -11   3     1502.27     1521.34     44.39 o 
  -4 -11   3        2.16       -3.77      9.08 o 
  -3 -11   3     2411.43     2481.52     61.04 o 
  -2 -11   3       97.70       95.98     12.89 o 
  -1 -11   3     2716.32     2586.00     72.88 o 
   0 -11   3       56.60       50.91     13.53 o 
   1 -11   3     2247.41     2178.25     58.68 o 
   2 -11   3      607.04      553.32     29.41 o 
   3 -11   3      460.13      518.91     30.16 o 
   4 -11   3      174.07      223.77     22.96 o 
   5 -11   3      850.51      770.21     46.19 o 
   6 -11   3      371.38      370.10     35.92 o 
 -10 -10   3      547.65      607.13     89.37 o 
  -9 -10   3      262.09      274.95     63.24 o 
  -8 -10   3      775.88      807.19     39.80 o 
  -7 -10   3     1480.75     1439.86     70.80 o 
  -6 -10   3     1937.12     1910.43     49.49 o 
  -5 -10   3     2696.78     2677.01     62.48 o 
  -4 -10   3      858.21      834.62     29.58 o 
  -3 -10   3     2536.21     2653.59     54.94 o 
  -2 -10   3      219.25      212.20     14.81 o 
  -1 -10   3     1865.08     1793.51     46.85 o 
   0 -10   3      313.02      267.96     22.32 o 
   1 -10   3     1565.95     1505.41     44.70 o 
   2 -10   3      102.50       95.96     13.52 o 
   3 -10   3     1394.03     1393.14     44.59 o 
   4 -10   3      368.64      356.80     25.26 o 
   5 -10   3      745.36      731.72     35.70 o 
   6 -10   3      408.61      406.37     35.79 o 
 -10  -9   3     1423.56     1364.81    119.21 o 
  -9  -9   3      675.48      719.58     61.91 o 
  -8  -9   3      659.41      588.02     29.80 o 
  -7  -9   3      789.32      721.88     22.43 o 
  -6  -9   3     3522.90     3463.64     73.48 o 
  -5  -9   3     1952.15     1966.77     48.64 o 
  -4  -9   3      286.67      267.49     24.18 o 
  -3  -9   3     2996.26     3076.18     54.28 o 
  -2  -9   3     1140.56     1156.90     30.28 o 
  -1  -9   3     6641.35     6602.33    101.47 o 
   0  -9   3       20.37       17.37      7.43 o 
   1  -9   3      550.41      526.61     33.09 o 
   2  -9   3       28.94       27.70     12.09 o 
   3  -9   3     1192.85     1203.08     39.18 o 
   4  -9   3      240.61      249.07     20.54 o 
   5  -9   3      783.05      745.88     33.82 o 
   6  -9   3      263.92      283.89     28.99 o 
   7  -9   3      717.09      736.37     45.58 o 
 -10  -8   3     1261.78     1271.17    118.58 o 
  -9  -8   3      572.56      534.38     52.66 o 
  -8  -8   3     1255.46     1271.53     50.49 o 
  -7  -8   3      436.96      446.07     27.03 o 
  -6  -8   3     5746.69     5541.67    104.64 o 
  -5  -8   3     1917.97     1869.35     51.71 o 
  -4  -8   3     2299.34     2219.82     45.34 o 
  -3  -8   3     1394.33     1492.52     31.10 o 
  -2  -8   3     2751.61     2528.33     45.22 o 
  -1  -8   3     8722.74     8638.24    116.68 o 
   0  -8   3      582.93      597.53     22.76 o 
   1  -8   3     6450.73     6298.43    120.63 o 
   2  -8   3       29.05       14.42      8.96 o 
   3  -8   3     4758.13     4737.42     97.89 o 
   4  -8   3        1.61        4.34      8.33 o 
   5  -8   3     1820.21     1797.62     59.90 o 
   6  -8   3        9.46       -2.16     10.04 o 
   7  -8   3     1061.34     1203.12     52.83 o 
   8  -8   3       51.19       41.16     18.85 o 
 -10  -7   3     1588.20     1501.63    120.59 o 
  -9  -7   3      452.06      452.38     31.05 o 
  -8  -7   3      804.76      843.68     39.82 o 
  -7  -7   3      443.40      423.36     28.65 o 
  -6  -7   3     1713.36     1657.75     38.04 o 
  -5  -7   3     1548.56     1467.76     32.65 o 
  -4  -7   3     1377.67     1324.53     30.38 o 
  -3  -7   3     2420.78     2449.26     42.82 o 
  -2  -7   3     2783.22     2862.57     44.85 o 
  -1  -7   3     3776.96     3713.74     55.41 o 
   0  -7   3     2067.11     2142.52     38.57 o 
   1  -7   3     1775.87     1729.06     51.16 o 
   2  -7   3       84.78       92.50     10.84 o 
   3  -7   3     4190.28     4226.54     87.38 o 
   4  -7   3      267.46      265.88     18.49 o 
   5  -7   3     1655.82     1775.19     55.70 o 
   6  -7   3        0.80       -6.63      7.88 o 
   7  -7   3      942.48      947.72     37.00 o 
   8  -7   3       25.85       22.34     19.00 o 
 -10  -6   3     1357.36     1291.88     78.10 o 
  -9  -6   3        0.44       -0.47      9.47 o 
  -8  -6   3     2509.48     2536.19     75.23 o 
  -7  -6   3       84.77       97.36     12.19 o 
  -6  -6   3     3150.65     3284.17     72.22 o 
  -5  -6   3      842.74      890.83     22.31 o 
  -4  -6   3     1864.58     1809.72     36.28 o 
  -3  -6   3     1537.69     1470.81     28.24 o 
  -2  -6   3      583.35      529.57     14.86 o 
  -1  -6   3     7730.61     7944.83    105.34 o 
   0  -6   3     3369.39     3231.93     51.86 o 
   1  -6   3     8695.00     8780.65    138.45 o 
   2  -6   3      978.01      995.40     29.12 o 
   3  -6   3     4072.43     4296.35     86.29 o 
   4  -6   3      200.77      190.96     21.05 o 
   5  -6   3     4633.44     4937.45    100.37 o 
   6  -6   3      634.71      620.11     27.14 o 
   7  -6   3     1881.96     2322.26     60.30 o 
   8  -6   3       45.34       49.54     16.39 o 
   9  -6   3      601.94      678.53     58.48 o 
 -11  -5   3        6.81       -8.46     34.60 o 
 -10  -5   3      898.27      888.26     66.69 o 
  -9  -5   3       96.13       99.18     15.39 o 
  -8  -5   3      864.94      908.62     37.95 o 
  -7  -5   3       50.43       43.42      9.23 o 
  -6  -5   3     1455.52     1450.17     34.43 o 
  -5  -5   3       13.63       11.61      3.18 o 
  -4  -5   3     5259.13     5334.41     85.75 o 
  -3  -5   3     4021.95     4263.91     64.00 o 
  -2  -5   3     5690.90     5787.54     83.67 o 
  -1  -5   3     1832.97     1640.43     27.17 o 
   0  -5   3    11532.10    11582.00    177.43 o 
   1  -5   3      587.53      505.03     19.95 o 
   2  -5   3     3353.74     3424.41     60.28 o 
   3  -5   3     3888.59     3978.87     82.48 o 
   4  -5   3      215.91      194.41     13.79 o 
   5  -5   3      510.98      560.90    108.83 o 
   6  -5   3       43.86       62.36     10.18 o 
   7  -5   3     2759.01     3120.96     71.57 o 
   8  -5   3       24.04       38.95     10.90 o 
   9  -5   3      781.11      926.99    166.09 o 
 -11  -4   3       92.36       82.86     43.31 o 
 -10  -4   3     1465.97     1347.76     77.64 o 
  -9  -4   3       74.80       55.77     12.18 o 
  -8  -4   3     3379.12     3321.97     88.54 o 
  -7  -4   3        6.02       -0.65      5.92 o 
  -6  -4   3     1805.90     1722.21     38.03 o 
  -5  -4   3      154.96      150.19     10.00 o 
  -4  -4   3     2412.42     2305.01     37.52 o 
  -3  -4   3       70.43       65.00      4.80 o 
  -2  -4   3     9228.47     9091.42    125.01 o 
  -1  -4   3     2120.01     2150.62     34.79 o 
   0  -4   3     7579.74     7425.82    128.36 o 
   1  -4   3       41.48       37.13      4.65 o 
   2  -4   3    10308.19    10323.21    206.74 o 
   3  -4   3     8330.56     8365.02    130.85 o 
   4  -4   3     1297.50     1345.83     41.41 o 
   5  -4   3     1618.19     1556.37     39.55 o 
   6  -4   3      535.47      540.30     22.28 o 
   7  -4   3     3125.75     3284.63    105.07 o 
   8  -4   3       42.30       55.36     10.85 o 
   9  -4   3     1240.10     1496.33     44.64 o 
  10  -4   3       17.58       23.04     18.87 o 
 -11  -3   3      240.53      225.75     57.41 o 
 -10  -3   3     1430.39     1466.84    113.44 o 
  -9  -3   3        1.28        2.35      8.55 o 
  -8  -3   3     2816.98     2589.94     96.50 o 
  -7  -3   3        2.81        4.90      5.58 o 
  -6  -3   3     7701.23     7639.64    125.32 o 
  -5  -3   3        2.87        3.82      3.49 o 
  -4  -3   3     3427.11     3332.89     52.86 o 
  -3  -3   3      121.24      153.30      9.97 o 
  -2  -3   3     6706.48     6782.46     94.56 o 
  -1  -3   3      151.83      142.50      7.74 o 
   0  -3   3     1278.87     1237.70     37.63 o 
   1  -3   3       14.99       19.45      3.01 o 
   2  -3   3     6939.19     7071.08    109.41 o 
   3  -3   3     2140.64     2065.90     43.80 o 
   4  -3   3     4657.80     4947.85     74.21 o 
   5  -3   3      872.40      886.30     21.50 o 
   6  -3   3      421.25      393.48     17.47 o 
   7  -3   3     2055.84     1967.12     47.66 o 
   8  -3   3      454.61      444.74     31.64 o 
   9  -3   3      903.11     1018.06     34.14 o 
  10  -3   3        4.69       22.42     17.05 o 
 -11  -2   3      334.26      322.46     66.75 o 
 -10  -2   3      879.61      748.84     85.93 o 
  -9  -2   3      303.43      334.56     41.27 o 
  -8  -2   3     1791.72     1709.92     50.09 o 
  -7  -2   3       46.66       44.06      7.58 o 
  -6  -2   3     3278.96     3341.26     61.49 o 
  -5  -2   3       94.28       99.27      5.96 o 
  -4  -2   3     5181.75     5083.77     75.53 o 
  -3  -2   3      102.99      156.06     13.26 o 
  -2  -2   3     5202.86     5406.16     75.60 o 
  -1  -2   3     1449.70     1462.08     28.74 o 
   0  -2   3     1369.69     1334.64     38.03 o 
   1  -2   3     2871.49     2861.11     51.44 o 
   2  -2   3     5475.88     5403.72     94.57 o 
   3  -2   3     2486.97     2338.95     44.28 o 
   4  -2   3     6704.08     6877.85     98.71 o 
   5  -2   3     1809.35     1864.34     32.49 o 
   6  -2   3     1953.25     1953.18     37.27 o 
   7  -2   3      906.54      897.72     26.27 o 
   8  -2   3     1058.53     1085.39     29.02 o 
   9  -2   3      661.32      698.74     27.32 o 
  10  -2   3       21.64        8.24     14.50 o 
 -10  -1   3      579.92      479.90     73.52 o 
  -9  -1   3      866.32      845.00     32.09 o 
  -8  -1   3     2451.81     2470.79     57.29 o 
  -7  -1   3      269.18      298.42     15.45 o 
  -6  -1   3     1497.50     1448.09     28.57 o 
  -5  -1   3      461.92      492.56     10.73 o 
  -4  -1   3    12759.52    13460.54    187.95 o 
  -3  -1   3      256.84      264.54      9.58 o 
  -2  -1   3     7843.21     7800.31    107.45 o 
  -1  -1   3      259.78      248.63      6.79 o 
   0  -1   3    19788.96    18909.51    434.37 o 
   1  -1   3       59.85       64.80      4.10 o 
   2  -1   3     1585.85     1576.79     30.84 o 
   3  -1   3      259.44      239.21      7.49 o 
   4  -1   3    13368.33    13603.81    196.61 o 
   5  -1   3     1456.54     1458.61     43.00 o 
   6  -1   3     2024.81     1999.00     48.47 o 
   7  -1   3     1543.23     1494.69     37.87 o 
   8  -1   3     1240.95     1211.66     39.14 o 
   9  -1   3      481.47      484.36     33.48 o 
  10  -1   3      182.89      225.94     47.26 o 
 -10   0   3      262.15      214.85     54.40 o 
  -9   0   3     1554.82     1554.57     61.72 o 
  -8   0   3     1428.84     1474.22     54.13 o 
  -7   0   3      485.65      486.63     27.72 o 
  -6   0   3     1335.89     1323.03     27.91 o 
  -5   0   3      182.08      187.36     10.06 o 
  -4   0   3     6528.82     6913.75     99.55 o 
  -3   0   3     2809.23     3206.33     49.33 o 
  -2   0   3    13193.45    13076.44    179.65 o 
  -1   0   3      528.81      545.77     11.49 o 
   0   0   3    17237.21    17232.17    408.68 o 
   1   0   3    13648.31    13661.16    222.30 o 
   2   0   3     1208.99     1148.59     25.53 o 
   3   0   3     2437.68     2625.51     40.05 o 
   4   0   3     1611.92     1552.85     36.39 o 
   5   0   3      129.23      178.81     12.46 o 
   6   0   3     3120.97     3217.61     80.02 o 
   7   0   3     4430.85     4601.72     93.80 o 
   8   0   3     2475.73     2629.86     63.14 o 
   9   0   3      745.30      786.33     36.98 o 
  10   0   3      479.36      440.48     51.33 o 
 -10   1   3      252.34      341.39     59.92 o 
  -9   1   3      985.80     1000.33     32.53 o 
  -8   1   3      764.29      752.54     25.92 o 
  -7   1   3     1986.31     1864.62     45.19 o 
  -6   1   3     4227.54     4402.51     69.39 o 
  -5   1   3      164.33      149.89      7.17 o 
  -4   1   3     5195.29     5399.11     79.84 o 
  -3   1   3      299.28      279.39      8.14 o 
  -2   1   3    15363.45    15285.20    227.12 o 
  -1   1   3    15333.01    15597.16    227.28 o 
   0   1   3     6959.76     7167.59    136.80 o 
   1   1   3     1819.74     1791.30     37.27 o 
   2   1   3    64991.38    59094.47   1759.71 o 
   3   1   3     1521.40     1732.82     69.03 o 
   4   1   3     2730.45     2898.74     76.62 o 
   5   1   3      264.35      292.04     13.02 o 
   6   1   3      436.31      491.00     18.02 o 
   7   1   3     1864.19     2070.13     51.74 o 
   8   1   3     2121.43     2328.00     69.88 o 
   9   1   3      618.38      706.42     30.93 o 
  10   1   3      550.20      541.45     54.46 o 
 -10   2   3       75.26      151.31     30.71 o 
  -9   2   3      769.89      832.20     30.59 o 
  -8   2   3      158.95      173.66     13.30 o 
  -7   2   3      858.33      852.88     27.07 o 
  -6   2   3     2174.12     2148.56     49.74 o 
  -5   2   3     2930.33     2955.57     51.28 o 
  -4   2   3     7100.19     7698.74    118.77 o 
  -3   2   3     8425.23     8609.35    147.66 o 
  -2   2   3     3099.63     3088.17     75.63 o 
  -1   2   3     4656.03     4881.88     82.96 o 
   0   2   3     4214.70     4640.12     70.49 o 
   1   2   3        6.24        2.80      4.46 o 
   2   2   3     1931.82     1956.46     39.85 o 
   3   2   3       79.72       83.64      4.10 o 
   4   2   3    11957.27    14238.73    282.03 o 
   5   2   3      903.61     1152.66     20.09 o 
   6   2   3      710.90      856.63     21.90 o 
   7   2   3      845.67     1092.70     22.05 o 
   8   2   3     1519.81     1964.53     65.84 o 
   9   2   3      765.59      818.34     43.45 o 
  10   2   3      945.50      986.79     37.65 o 
 -10   3   3       45.23       39.77     24.11 o 
  -9   3   3     1321.93     1332.89     45.39 o 
  -8   3   3      147.70      149.55     21.81 o 
  -7   3   3     1956.11     1933.47     54.45 o 
  -6   3   3      439.44      416.97     26.49 o 
  -5   3   3     3209.32     3346.18     66.22 o 
  -4   3   3     1830.38     1786.75     33.80 o 
  -3   3   3        8.71       15.14      3.52 o 
  -2   3   3     2124.57     2015.77     40.43 o 
  -1   3   3        9.92       29.01      8.21 o 
   0   3   3     3275.53     3258.66     66.90 o 
   1   3   3    44685.42    43683.62    995.55 o 
   2   3   3    14582.17    14835.19    216.12 o 
   3   3   3       81.07       68.87      4.55 o 
   4   3   3     5765.34     5876.16    107.34 o 
   5   3   3      419.24      564.14     15.65 o 
   6   3   3     3040.25     4021.53     56.58 o 
   7   3   3       35.39       43.35      5.96 o 
   8   3   3      974.40     1301.23     29.79 o 
   9   3   3       70.45       89.22     13.39 o 
  10   3   3      568.02      675.02     44.59 o 
  11   3   3      272.77      348.72     63.24 o 
  -9   4   3     1598.98     1726.39     83.63 o 
  -8   4   3        6.62        4.82      8.76 o 
  -7   4   3      952.35      968.45     35.41 o 
  -6   4   3        2.97        1.04      6.54 o 
  -5   4   3     3199.93     3177.86     65.23 o 
  -4   4   3     2225.72     2269.02     48.55 o 
  -3   4   3     9558.82     9757.55    149.79 o 
  -2   4   3     1901.82     1814.54     34.06 o 
  -1   4   3    13934.57    14574.07    198.25 o 
   0   4   3     7466.60     7616.74    131.46 o 
   1   4   3      100.15      114.09      5.98 o 
   2   4   3     3328.58     3362.55     54.13 o 
   3   4   3      447.33      483.33     10.90 o 
   4   4   3     8327.06     8835.44    111.20 o 
   5   4   3       75.01       67.75      5.09 o 
   6   4   3     4080.49     4455.63    144.50 o 
   7   4   3      149.73      181.26     10.63 o 
   8   4   3     1034.90     1366.82     61.25 o 
   9   4   3        6.20        4.43      6.82 o 
  10   4   3      962.22     1218.28     48.82 o 
  11   4   3       23.97        8.27     30.15 o 
  -9   5   3     1415.17     1448.72     78.42 o 
  -8   5   3       71.32       51.45     13.05 o 
  -7   5   3     1088.04     1087.40     42.49 o 
  -6   5   3      101.99       87.99     12.77 o 
  -5   5   3     1329.03     1445.90     37.90 o 
  -4   5   3      577.95      622.23     21.58 o 
  -3   5   3       19.19       12.19      5.32 o 
  -2   5   3     1343.90     1270.41     27.51 o 
  -1   5   3     5309.22     5547.70     80.82 o 
   0   5   3    16583.18    16720.05    226.42 o 
   1   5   3     2335.97     2383.52     37.87 o 
   2   5   3     6468.77     6286.44     89.40 o 
   3   5   3     4174.45     4377.18     65.13 o 
   4   5   3     4411.96     4300.85     66.03 o 
   5   5   3      251.43      217.89     12.74 o 
   6   5   3     2710.62     2703.69     57.80 o 
   7   5   3       26.87       17.83      5.88 o 
   8   5   3     2563.13     2895.25    108.58 o 
   9   5   3       17.31       10.65      8.24 o 
  10   5   3      455.07      584.20     29.21 o 
  11   5   3      128.72       51.58     38.17 o 
  -9   6   3      444.28      437.04     50.45 o 
  -8   6   3       15.32      -15.70     16.78 o 
  -7   6   3      654.04      679.79     64.15 o 
  -6   6   3      797.17      847.00     35.66 o 
  -5   6   3     4553.03     4819.27    135.73 o 
  -4   6   3      960.24     1020.69     30.46 o 
  -3   6   3     3748.07     4178.43    122.70 o 
  -2   6   3     1098.93     1039.07     29.05 o 
  -1   6   3     2578.09     2742.26     50.06 o 
   0   6   3     7195.61     7386.80    116.59 o 
   1   6   3     3107.91     3386.28     48.60 o 
   2   6   3     2438.49     2629.41     46.06 o 
   3   6   3     3177.14     3008.14     43.91 o 
   4   6   3     4100.26     3875.78     60.37 o 
   5   6   3      299.04      317.68     12.17 o 
   6   6   3     1670.03     1630.14     40.76 o 
   7   6   3       54.23       51.11     11.15 o 
   8   6   3     4508.97     4437.66     83.35 o 
   9   6   3        1.50        3.09      7.61 o 
  10   6   3     1268.69     1286.49     83.65 o 
  11   6   3        7.94      -16.12     16.72 o 
  -8   7   3       61.22       18.16     21.28 o 
  -7   7   3      111.25      111.60     26.11 o 
  -6   7   3      190.72      194.25     20.70 o 
  -5   7   3     1458.53     1559.61     52.09 o 
  -4   7   3       93.10       87.59     11.20 o 
  -3   7   3     1891.94     2246.13     52.76 o 
  -2   7   3      456.60      510.47     20.59 o 
  -1   7   3     4265.06     4581.13     89.06 o 
   0   7   3      560.27      625.52     29.14 o 
   1   7   3      355.38      282.98     13.57 o 
   2   7   3     7437.53     7543.83     99.76 o 
   3   7   3     1592.25     1591.26     27.57 o 
   4   7   3     3012.00     2953.91     54.14 o 
   5   7   3      325.89      295.59     13.30 o 
   6   7   3     1539.99     1567.77     32.41 o 
   7   7   3       22.78       10.78      6.86 o 
   8   7   3     1864.32     1841.90     50.14 o 
   9   7   3       25.14       11.45      8.68 o 
  10   7   3     1614.08     1653.92     63.62 o 
  11   7   3        9.91       12.59     25.45 o 
  -8   8   3       74.36       43.77     25.35 o 
  -7   8   3      343.19      400.95     45.70 o 
  -6   8   3       10.61       -0.49     10.85 o 
  -5   8   3     1058.07     1066.30     46.68 o 
  -4   8   3       14.95       19.27      8.46 o 
  -3   8   3     2071.91     2374.58     86.26 o 
  -2   8   3        2.04       -1.88      5.80 o 
  -1   8   3     1802.39     2158.40     63.88 o 
   0   8   3      124.18      126.39     10.60 o 
   1   8   3     1813.15     2187.34     39.65 o 
   2   8   3     1723.68     1854.57     32.11 o 
   3   8   3     2182.55     2285.39     44.25 o 
   4   8   3     1456.84     1431.99     54.46 o 
   5   8   3     1812.39     1814.02     38.84 o 
   6   8   3     1675.23     1718.01     37.06 o 
   7   8   3      249.20      257.31     18.61 o 
   8   8   3     2135.58     2122.89     63.31 o 
   9   8   3       27.21       23.62      8.03 o 
  10   8   3     1480.92     1506.63     61.15 o 
  11   8   3      111.83       71.79     22.99 o 
  -7   9   3      612.40      704.42    158.22 o 
  -6   9   3       95.66       67.24     31.49 o 
  -5   9   3      781.94      734.82     39.10 o 
  -4   9   3       23.08        9.45      8.96 o 
  -3   9   3     2093.86     2181.46     55.71 o 
  -2   9   3      383.58      416.27     22.25 o 
  -1   9   3      628.03      742.27     27.18 o 
   0   9   3       67.27       61.09      9.68 o 
   1   9   3     3260.28     3614.97     66.27 o 
   2   9   3       21.32      317.78     20.24 o 
   3   9   3     1464.53     1677.19     34.55 o 
   4   9   3     1669.77     1846.05     36.98 o 
   5   9   3     1635.27     1978.05     59.50 o 
   6   9   3      581.45      597.62     29.37 o 
   7   9   3     1752.77     1871.39     36.27 o 
   8   9   3     1008.06      951.47     33.18 o 
   9   9   3       50.33       76.56     12.38 o 
  10   9   3     1020.41      946.54     49.84 o 
  11   9   3      143.68      165.93     31.06 o 
  -6  10   3      171.52      172.25     33.44 o 
  -5  10   3      935.52      955.55     86.55 o 
  -4  10   3       91.95       84.68     14.55 o 
  -3  10   3      754.82      770.88     32.07 o 
  -2  10   3       76.21       73.36     12.37 o 
  -1  10   3     2060.21     2110.05     63.83 o 
   0  10   3       61.50       55.54     10.39 o 
   1  10   3     2503.03     2845.92     57.03 o 
   2  10   3       44.38       66.04      9.72 o 
   3  10   3     4278.57     4733.73     85.03 o 
   4  10   3      344.14      344.86     17.87 o 
   5  10   3     3813.51     4419.40     73.65 o 
   6  10   3       91.22       75.95      9.01 o 
   7  10   3      583.19      666.67     93.07 o 
   8  10   3      753.01      730.14     30.61 o 
   9  10   3      640.01      631.45     35.84 o 
  10  10   3      472.13      417.23     70.28 o 
  -6  11   3       72.02       86.01     29.07 o 
  -5  11   3      863.94      948.12     88.62 o 
  -4  11   3      132.40      192.04     24.11 o 
  -3  11   3     1883.80     1799.97     53.30 o 
  -2  11   3      180.79      184.56     18.27 o 
  -1  11   3     2039.90     2036.56     55.13 o 
   0  11   3        1.23       -7.18      7.53 o 
   1  11   3     3027.30     3219.92     92.30 o 
   2  11   3      110.19      103.32     17.01 o 
   3  11   3     1544.79     1873.35     61.71 o 
   4  11   3       62.18       68.00     21.18 o 
   5  11   3     2378.12     2716.59     57.61 o 
   6  11   3      431.99      437.27     21.01 o 
   7  11   3     1201.60     1366.18     40.05 o 
   8  11   3      554.17      510.24     33.08 o 
   9  11   3      329.89      308.18     37.63 o 
  10  11   3      684.07      696.39     56.07 o 
  -5  12   3      478.51      506.72     52.55 o 
  -4  12   3      198.21      242.57     45.47 o 
  -3  12   3      612.78      629.28     53.36 o 
  -2  12   3        7.50        0.60     10.76 o 
  -1  12   3      691.63      698.25     32.39 o 
   0  12   3      198.34      245.72     32.33 o 
   1  12   3     1781.13     1802.72     72.77 o 
   2  12   3        8.98       -0.74      8.28 o 
   3  12   3     1694.15     1677.30     63.33 o 
   4  12   3        2.80       -7.55      7.55 o 
   5  12   3      977.77     1041.52     43.64 o 
   6  12   3       40.60       25.34      9.81 o 
   7  12   3      578.50      598.05     28.16 o 
   8  12   3      858.84      846.94     36.93 o 
   9  12   3     1800.52     2050.77    207.11 o 
  10  12   3      471.27      445.80     46.89 o 
  -4  13   3      449.11      388.47     47.47 o 
  -3  13   3     1041.61     1135.19     52.38 o 
  -2  13   3      174.19      163.51     19.88 o 
  -1  13   3      290.87      293.95     27.77 o 
   0  13   3      132.21      103.99     18.34 o 
   1  13   3      760.27      722.82     47.47 o 
   2  13   3      220.51      218.02     23.50 o 
   3  13   3     1462.95     1485.46     46.82 o 
   4  13   3       68.22       51.61     11.91 o 
   5  13   3     1455.78     1484.61     46.84 o 
   6  13   3       97.47       93.05     16.38 o 
   7  13   3      699.35      716.63     32.06 o 
   8  13   3       96.44       91.27     20.73 o 
   9  13   3      626.23      595.00     85.96 o 
  -3  14   3      166.34      203.53     38.26 o 
  -2  14   3      185.49      167.72     24.42 o 
  -1  14   3      414.43      477.81     41.83 o 
   0  14   3      291.24      290.94     35.22 o 
   1  14   3      459.28      496.34     43.20 o 
   2  14   3      320.68      319.60     36.26 o 
   3  14   3     1019.37     1016.64     39.27 o 
   4  14   3        0.82       -8.12      9.42 o 
   5  14   3     1190.58     1111.26     41.32 o 
   6  14   3       35.35       35.02     13.83 o 
   7  14   3      727.08      788.92     40.59 o 
   8  14   3      132.36      109.90     21.15 o 
  -1  15   3      294.02      314.60    114.51 o 
   0  15   3       10.07       36.65     20.81 o 
   1  15   3      308.42      345.59     42.37 o 
   2  15   3       27.68       28.53     23.22 o 
   3  15   3      938.30     1003.12     47.28 o 
   4  15   3       25.08       23.03     14.82 o 
   5  15   3     1042.29     1057.35     41.92 o 
   6  15   3       94.22      127.79     20.70 o 
   7  15   3      389.36      347.68     35.17 o 
   0  16   3      600.44      706.64     55.31 o 
   1  16   3      563.29      555.25     49.75 o 
   2  16   3      325.91      319.23     39.95 o 
   3  16   3      471.98      541.96     48.77 o 
   4  16   3      322.99      356.15     32.74 o 
   5  16   3      609.29      565.16     39.64 o 
   6  16   3        7.89       -2.28     14.12 o 
  -5 -15   4      556.38      611.54     47.57 o 
  -4 -15   4      118.82      114.77     25.05 o 
  -3 -15   4     1097.89     1003.59     59.56 o 
  -2 -15   4      359.61      396.04     57.85 o 
  -1 -15   4      422.76      464.43     44.82 o 
   0 -15   4      120.93      102.61     26.15 o 
  -7 -14   4      829.19      738.14     57.47 o 
  -6 -14   4      112.79       69.50     20.36 o 
  -5 -14   4      896.64      851.99     52.04 o 
  -4 -14   4       11.37       -3.33     14.95 o 
  -3 -14   4     1115.51     1102.10     57.38 o 
  -2 -14   4      278.09      218.23     43.81 o 
  -1 -14   4     1335.80     1414.81     88.59 o 
   0 -14   4      138.71      130.83     22.38 o 
   1 -14   4      552.04      560.56     39.24 o 
   2 -14   4      241.57      235.49     29.56 o 
  -8 -13   4       53.20       40.33     13.62 o 
  -7 -13   4     1294.94     1327.01     50.99 o 
  -6 -13   4        0.55       -8.68     11.20 o 
  -5 -13   4     1121.66     1086.21     53.55 o 
  -4 -13   4       21.37       23.85     15.06 o 
  -3 -13   4     1123.20     1139.60     55.42 o 
  -2 -13   4       74.72       73.78     18.96 o 
  -1 -13   4      792.68      807.02     41.29 o 
   0 -13   4      208.30      191.46     23.03 o 
   1 -13   4      356.79      364.26     37.64 o 
   2 -13   4      331.79      314.06     31.02 o 
   3 -13   4      715.70      664.94     43.18 o 
   4 -13   4      226.29      188.10     27.64 o 
  -8 -12   4      135.84       89.46     37.04 o 
  -7 -12   4     1358.79     1421.82     47.28 o 
  -6 -12   4       16.83       11.87     11.49 o 
  -5 -12   4     1314.57     1264.97     50.46 o 
  -4 -12   4       19.62        7.42     12.50 o 
  -3 -12   4      995.17      886.26     46.72 o 
  -2 -12   4      423.49      409.38     24.61 o 
  -1 -12   4     1779.47     1770.13     62.93 o 
   0 -12   4       60.60       49.72     13.99 o 
   1 -12   4      621.22      631.11     50.85 o 
   2 -12   4      791.69      831.46     37.21 o 
   3 -12   4      760.00      685.26     35.72 o 
   4 -12   4      340.78      302.26     31.34 o 
   5 -12   4      556.62      540.26     42.54 o 
  -9 -11   4      312.32      367.34     71.95 o 
  -8 -11   4      437.25      340.32     64.62 o 
  -7 -11   4      991.60     1000.12     34.47 o 
  -6 -11   4      189.79      182.63     17.50 o 
  -5 -11   4      419.33      407.06     27.23 o 
  -4 -11   4        0.60       -1.80      8.85 o 
  -3 -11   4     3484.41     3538.47    108.24 o 
  -2 -11   4        4.01        7.31      8.31 o 
  -1 -11   4     1298.76     1240.10     45.57 o 
   0 -11   4       88.23       80.13     15.16 o 
   1 -11   4     1264.32     1294.35     42.49 o 
   2 -11   4      444.71      414.33     27.57 o 
   3 -11   4     1166.69     1200.31     43.03 o 
   4 -11   4       43.10       39.56     13.38 o 
   5 -11   4     1069.80     1043.86     52.31 o 
   6 -11   4      238.01      256.47     30.99 o 
  -9 -10   4      323.32      275.08     59.92 o 
  -8 -10   4     1114.18     1113.54     58.00 o 
  -7 -10   4      864.41      866.38     37.09 o 
  -6 -10   4        3.52        2.05      7.81 o 
  -5 -10   4     1005.23      977.44     32.98 o 
  -4 -10   4       82.05       70.43     15.79 o 
  -3 -10   4     3286.60     3134.24     69.77 o 
  -2 -10   4      248.90      243.33     17.94 o 
  -1 -10   4     3391.34     3205.27     71.21 o 
   0 -10   4      577.19      587.80     31.31 o 
   1 -10   4     2465.92     2430.72     60.96 o 
   2 -10   4      264.44      269.96     21.12 o 
   3 -10   4      635.54      599.97     30.44 o 
   4 -10   4       67.58       73.97     14.23 o 
   5 -10   4      840.31      863.79     46.52 o 
   6 -10   4      137.61      112.21     22.32 o 
 -10  -9   4      880.64      837.34    101.28 o 
  -9  -9   4      391.66      361.95     67.56 o 
  -8  -9   4     1631.59     1649.57     61.39 o 
  -7  -9   4      667.43      673.34     22.07 o 
  -6  -9   4     1861.89     1859.89     46.97 o 
  -5  -9   4     2468.96     2483.56     57.81 o 
  -4  -9   4       69.72       51.12      8.15 o 
  -3  -9   4     2316.42     2303.82     59.72 o 
  -2  -9   4      389.11      381.69     21.62 o 
  -1  -9   4     4158.26     4115.62     83.88 o 
   0  -9   4      615.16      622.72     28.93 o 
   1  -9   4     1106.56     1058.35     34.58 o 
   2  -9   4      289.42      309.19     20.85 o 
   3  -9   4     1926.25     1863.00     51.69 o 
   4  -9   4      302.23      269.78     21.26 o 
   5  -9   4      495.27      451.10     50.13 o 
   6  -9   4      112.90      110.54     20.49 o 
   7  -9   4      510.17      476.07     39.09 o 
 -10  -8   4      999.44     1152.40    114.01 o 
  -9  -8   4      680.21      690.96    102.82 o 
  -8  -8   4      692.89      581.02     43.32 o 
  -7  -8   4      460.67      476.09     31.46 o 
  -6  -8   4     5584.94     5445.35    103.62 o 
  -5  -8   4     1440.23     1417.28     37.97 o 
  -4  -8   4      575.03      555.78     19.58 o 
  -3  -8   4     1219.43     1204.11     27.25 o 
  -2  -8   4     3515.32     3549.05     59.33 o 
  -1  -8   4     5787.51     5808.60     89.83 o 
   0  -8   4        5.72        1.37      5.22 o 
   1  -8   4     2589.74     2490.50     58.23 o 
   2  -8   4      398.57      348.28     20.31 o 
   3  -8   4     2870.98     2875.20     67.57 o 
   4  -8   4        6.55       11.17      8.20 o 
   5  -8   4     1315.33     1274.67     41.89 o 
   6  -8   4       73.83       54.51     12.64 o 
   7  -8   4      768.08      817.13     46.21 o 
   8  -8   4       52.35       45.98     19.42 o 
 -10  -7   4     1133.87     1126.08    112.19 o 
  -9  -7   4      216.41      232.22     41.65 o 
  -8  -7   4      822.57      858.74     40.70 o 
  -7  -7   4      419.75      350.57     21.53 o 
  -6  -7   4     3637.32     3448.04     68.56 o 
  -5  -7   4     2685.74     2652.20     50.83 o 
  -4  -7   4     2037.14     2067.71     42.06 o 
  -3  -7   4     2096.52     2071.95     38.13 o 
  -2  -7   4     3671.49     3744.73     56.10 o 
  -1  -7   4      330.35      296.89     11.64 o 
   0  -7   4      527.47      521.04     17.56 o 
   1  -7   4     3123.02     2964.82     64.28 o 
   2  -7   4        3.14        6.27      6.13 o 
   3  -7   4     3763.29     3702.31     83.63 o 
   4  -7   4      379.26      365.65     21.33 o 
   5  -7   4     2508.24     2421.38     60.62 o 
   6  -7   4        3.52       10.73      9.18 o 
   7  -7   4      654.67      747.05     34.58 o 
   8  -7   4       35.83       44.04     17.54 o 
 -10  -6   4     1436.92     1423.41    118.89 o 
  -9  -6   4        0.74       -3.62      8.75 o 
  -8  -6   4      987.76     1002.39     42.22 o 
  -7  -6   4       23.54       12.22      9.14 o 
  -6  -6   4     4091.90     4105.45     76.44 o 
  -5  -6   4      133.00      141.10      9.56 o 
  -4  -6   4     3755.00     3727.31     64.94 o 
  -3  -6   4     4489.42     4510.36     69.15 o 
  -2  -6   4    10393.85    10492.48    147.65 o 
  -1  -6   4     3992.45     4034.18     58.31 o 
   0  -6   4     1263.01     1264.76     25.61 o 
   1  -6   4     3361.62     3038.50     55.80 o 
   2  -6   4       39.09       41.46      7.69 o 
   3  -6   4     5579.40     5777.53    111.27 o 
   4  -6   4      378.31      376.19     20.14 o 
   5  -6   4     2406.90     2416.28     58.56 o 
   6  -6   4        0.12       -4.45      7.16 o 
   7  -6   4     1918.38     2044.07     55.21 o 
   8  -6   4       16.38       15.53     13.94 o 
   9  -6   4      382.92      426.28     37.57 o 
 -10  -5   4     1286.39     1299.39     84.39 o 
  -9  -5   4      120.57      128.02     17.48 o 
  -8  -5   4     1360.64     1317.82     47.90 o 
  -7  -5   4      104.64       95.13     18.14 o 
  -6  -5   4      746.37      782.33     24.01 o 
  -5  -5   4      565.43      571.09     15.15 o 
  -4  -5   4      542.19      534.75     16.32 o 
  -3  -5   4      231.79      198.18      9.12 o 
  -2  -5   4     5279.93     5297.98     77.91 o 
  -1  -5   4      499.59      383.11     10.85 o 
   0  -5   4     4162.97     4189.60     63.40 o 
   1  -5   4     4531.36     4560.05     76.45 o 
   2  -5   4     3461.67     3520.15     62.26 o 
   3  -5   4     4156.72     3836.76     77.12 o 
   4  -5   4       17.61       13.34      6.01 o 
   5  -5   4     3570.40     3595.61     76.39 o 
   6  -5   4      271.99      276.44     20.39 o 
   7  -5   4     2032.69     2171.79     55.78 o 
   8  -5   4       38.09       20.50     10.62 o 
   9  -5   4      482.83      620.52     40.84 o 
 -10  -4   4     1280.69     1372.52    111.25 o 
  -9  -4   4      172.13      138.11     16.87 o 
  -8  -4   4     2295.38     2214.03     66.46 o 
  -7  -4   4      143.75      131.99     16.38 o 
  -6  -4   4     5048.25     4916.20     86.81 o 
  -5  -4   4       52.44       58.60      7.09 o 
  -4  -4   4     1053.24      893.77     27.86 o 
  -3  -4   4     9273.90    10017.70    127.83 o 
  -2  -4   4     7420.18     7394.83    103.52 o 
  -1  -4   4     2982.92     3021.46     46.76 o 
   0  -4   4     6039.16     6155.32    107.23 o 
   1  -4   4      329.96      435.86     13.32 o 
   2  -4   4     1809.02     1651.68     49.61 o 
   3  -4   4     1184.07     1130.44     25.88 o 
   4  -4   4      325.62      314.10     18.68 o 
   5  -4   4      415.17      376.06     18.09 o 
   6  -4   4      313.50      321.58     18.18 o 
   7  -4   4     2941.55     3042.64     68.85 o 
   8  -4   4       60.41       56.43     10.99 o 
   9  -4   4     1083.31     1294.02     47.26 o 
  10  -4   4       14.84       10.27     17.35 o 
 -10  -3   4      783.03      753.48     88.25 o 
  -9  -3   4       17.53       17.79      9.81 o 
  -8  -3   4     2072.54     2040.52     53.19 o 
  -7  -3   4      270.50      244.00     15.61 o 
  -6  -3   4     4140.00     4008.12     83.38 o 
  -5  -3   4      474.31      518.76     17.06 o 
  -4  -3   4     8419.91     8464.42    121.71 o 
  -3  -3   4     3518.39     3765.73     57.04 o 
  -2  -3   4     3564.76     3382.25     55.85 o 
  -1  -3   4        5.72        4.90      2.43 o 
   0  -3   4     1018.83      989.80     26.65 o 
   1  -3   4     2657.13     2559.19     44.36 o 
   2  -3   4     6146.08     6338.47     99.72 o 
   3  -3   4      999.59      799.50     19.43 o 
   4  -3   4        8.29       13.24      3.93 o 
   5  -3   4      856.79      753.55     23.79 o 
   6  -3   4     1233.46     1192.09     33.26 o 
   7  -3   4     1121.10     1166.95     36.74 o 
   8  -3   4      197.71      164.19     15.66 o 
   9  -3   4      886.40      958.07     38.94 o 
  10  -3   4      140.05      175.31     32.97 o 
 -10  -2   4     1464.62     1602.66    120.77 o 
  -9  -2   4      387.14      377.43     24.88 o 
  -8  -2   4     1182.68     1191.60     40.07 o 
  -7  -2   4        0.94        5.31      8.49 o 
  -6  -2   4     3262.82     3314.45     71.33 o 
  -5  -2   4       68.40       68.71      5.97 o 
  -4  -2   4     7815.06     7724.59    111.39 o 
  -3  -2   4      739.07      797.26     16.36 o 
  -2  -2   4     9828.02    10035.98    127.83 o 
  -1  -2   4      675.87      690.10     15.52 o 
   0  -2   4     1735.01     1657.38     38.24 o 
   1  -2   4      428.65      398.08     11.78 o 
   2  -2   4    13404.74    13540.21    201.48 o 
   3  -2   4     3066.35     2933.83     50.03 o 
   4  -2   4     3998.19     3914.59     59.68 o 
   5  -2   4      346.68      331.02     10.71 o 
   6  -2   4     2586.00     2658.29     48.82 o 
   7  -2   4     1421.19     1453.18     37.57 o 
   8  -2   4      389.53      377.63     23.44 o 
   9  -2   4      838.61      880.99     27.66 o 
  10  -2   4       73.09       84.91     18.67 o 
 -10  -1   4      807.30      864.54     93.51 o 
  -9  -1   4      452.10      466.43     24.17 o 
  -8  -1   4     1370.76     1368.56     66.94 o 
  -7  -1   4      110.79      100.54     10.77 o 
  -6  -1   4     1739.87     1758.00     43.63 o 
  -5  -1   4       31.19       29.83      5.33 o 
  -4  -1   4     3552.49     3411.15     59.69 o 
  -3  -1   4        0.05       -2.33      2.33 o 
  -2  -1   4     9605.93     9647.49    132.81 o 
  -1  -1   4        4.63       -2.62      2.62 o 
   0  -1   4     4699.70     4603.59    111.52 o 
   1  -1   4       44.20       43.76      3.99 o 
   2  -1   4    16922.90    17011.51    249.93 o 
   3  -1   4     2381.47     2457.53     41.94 o 
   4  -1   4     8602.38     8856.97    124.46 o 
   5  -1   4     1572.76     1588.66     28.17 o 
   6  -1   4     4749.51     4673.89     67.07 o 
   7  -1   4      234.61      245.06     11.20 o 
   8  -1   4     3030.00     3051.22     59.70 o 
   9  -1   4      666.47      736.64     37.99 o 
  10  -1   4      202.22      192.28     24.64 o 
 -10   0   4      716.23      749.03     89.56 o 
  -9   0   4     1122.79     1149.37     36.04 o 
  -8   0   4     1219.23     1180.67     34.88 o 
  -7   0   4      431.60      424.03     18.64 o 
  -6   0   4      761.13      728.98     22.99 o 
  -5   0   4      402.56      408.96     11.92 o 
  -4   0   4     2631.97     2458.48     40.34 o 
  -3   0   4     3408.90     3785.43     58.05 o 
  -2   0   4     5735.64     5552.00     88.30 o 
  -1   0   4     3052.58     3091.23     42.00 o 
   0   0   4     8469.24     8371.21    164.16 o 
   1   0   4     3392.70     3446.77     60.07 o 
   2   0   4     1045.12      999.54     19.57 o 
   3   0   4      683.82      804.99     18.54 o 
   4   0   4    14937.42    15133.93    255.20 o 
   5   0   4     2851.37     3011.03     47.62 o 
   6   0   4     1935.96     1946.42     47.92 o 
   7   0   4      674.22      755.64     24.78 o 
   8   0   4     2385.17     2407.88     59.87 o 
   9   0   4      563.69      641.42     35.49 o 
  10   0   4      257.84      270.03     26.69 o 
 -10   1   4      194.21      226.48     38.39 o 
  -9   1   4     1094.96     1098.94     35.74 o 
  -8   1   4      932.51      908.54     30.22 o 
  -7   1   4      340.62      377.81     17.65 o 
  -6   1   4      950.40     1026.88     29.37 o 
  -5   1   4     1497.13     1597.43     27.30 o 
  -4   1   4      340.64      296.69      9.66 o 
  -3   1   4       24.38       20.38      3.47 o 
  -2   1   4     3814.54     3533.57     57.93 o 
  -1   1   4      236.17      244.38      7.48 o 
   0   1   4    16162.98    15872.99    366.59 o 
   1   1   4     8018.69     8221.49    136.07 o 
   2   1   4     6948.77     6806.90    113.12 o 
   3   1   4      888.55      898.53     15.54 o 
   4   1   4     1455.81     1443.36     55.88 o 
   5   1   4        2.46        4.86      3.01 o 
   6   1   4     3062.64     3041.37    144.76 o 
   7   1   4     1558.21     1662.60     44.67 o 
   8   1   4     1428.68     1619.36     55.32 o 
   9   1   4      495.83      506.95     31.20 o 
  10   1   4      775.35      792.81     48.42 o 
 -10   2   4       24.48       -1.31     19.61 o 
  -9   2   4      783.08      771.75     32.95 o 
  -8   2   4      594.82      620.40     28.40 o 
  -7   2   4      653.14      644.25     24.37 o 
  -6   2   4     2050.68     2070.81     44.48 o 
  -5   2   4     1351.06     1305.45     26.55 o 
  -4   2   4     2462.09     2448.71     47.68 o 
  -3   2   4     3028.26     3043.92     52.23 o 
  -2   2   4      660.26      652.20     15.80 o 
  -1   2   4     5443.30     5548.34     85.13 o 
   0   2   4       29.15       23.47      4.51 o 
   1   2   4     7699.59     7726.58    181.88 o 
   2   2   4    19653.36    19575.41    322.21 o 
   3   2   4       50.68       40.09      5.75 o 
   4   2   4      409.50      315.37     12.50 o 
   5   2   4      131.58      152.33      8.35 o 
   6   2   4     3363.08     4032.56     68.57 o 
   7   2   4      421.83      491.16     21.40 o 
   8   2   4      977.06     1220.19     33.77 o 
   9   2   4      219.80      269.64     14.73 o 
  10   2   4     1086.60     1203.48     42.27 o 
  11   2   4      792.54      909.04     72.64 o 
 -10   3   4       21.72       12.76     21.14 o 
  -9   3   4     1093.06     1122.90     64.95 o 
  -8   3   4      252.72      242.66     18.33 o 
  -7   3   4      900.46      827.54     48.12 o 
  -6   3   4     2359.19     2270.87     84.92 o 
  -5   3   4     2474.20     2513.48     70.62 o 
  -4   3   4     4460.66     4603.77     75.18 o 
  -3   3   4     9589.22    10473.25    179.57 o 
  -2   3   4     3196.27     3001.03     61.84 o 
  -1   3   4       74.75       60.01      4.74 o 
   0   3   4    15981.34    16294.88    241.44 o 
   1   3   4    37192.76    36778.70    536.30 o 
   2   3   4      745.58      934.48     18.72 o 
   3   3   4     1444.96     1468.49     23.36 o 
   4   3   4     2791.59     2779.88     40.62 o 
   5   3   4       33.88       35.00      3.94 o 
   6   3   4     1038.48     1131.22     55.71 o 
   7   3   4      670.13      900.28     23.91 o 
   8   3   4     2148.50     2892.34     66.98 o 
   9   3   4      224.72      303.85     16.60 o 
  10   3   4      974.89     1246.55     47.43 o 
  -9   4   4      840.90      846.83     61.18 o 
  -8   4   4       10.34        7.98     11.39 o 
  -7   4   4     1836.38     1727.88     53.06 o 
  -6   4   4     1078.33     1066.59     36.64 o 
  -5   4   4     1838.64     1908.52     52.52 o 
  -4   4   4     1821.37     1831.69     41.31 o 
  -3   4   4     4512.08     4457.53     73.65 o 
  -2   4   4     4103.67     4285.60     96.56 o 
  -1   4   4     6095.05     6125.78     96.31 o 
   0   4   4     8066.35     7712.92    133.19 o 
   1   4   4     3444.92     3250.06     59.96 o 
   2   4   4    22525.97    22391.72    322.61 o 
   3   4   4     2382.53     2517.85     36.78 o 
   4   4   4    20507.91    20581.11    251.37 o 
   5   4   4        1.18        0.73      2.49 o 
   6   4   4     3243.39     3395.52     63.52 o 
   7   4   4       14.48       14.46      5.02 o 
   8   4   4     3908.13     5114.32     84.59 o 
   9   4   4       25.12       22.00      7.57 o 
  10   4   4      669.00      867.25     50.11 o 
  11   4   4       71.75       67.06     36.54 o 
  -9   5   4      997.57     1015.27     68.90 o 
  -8   5   4       11.48       31.47     19.61 o 
  -7   5   4      764.03      801.25     31.53 o 
  -6   5   4      199.26      220.53     20.35 o 
  -5   5   4     2460.14     2450.79    115.19 o 
  -4   5   4     2557.25     2591.60     56.03 o 
  -3   5   4      186.47      206.97     14.70 o 
  -2   5   4     4719.25     4717.80     78.24 o 
  -1   5   4     2857.48     2966.12     43.23 o 
   0   5   4    25332.83    25609.40    375.65 o 
   1   5   4       28.85       13.85      4.02 o 
   2   5   4      140.02      101.50      7.54 o 
   3   5   4     6148.50     6485.45    100.26 o 
   4   5   4     9740.51     9485.43    132.62 o 
   5   5   4        2.98        2.83      3.78 o 
   6   5   4     1463.61     1379.43     35.38 o 
   7   5   4       46.77       46.31      9.80 o 
   8   5   4     1873.50     2196.40     49.22 o 
   9   5   4      129.74      149.63     19.28 o 
  10   5   4     1093.08     1299.17     44.72 o 
  11   5   4      232.71      300.02     58.22 o 
  -8   6   4       41.58       38.13     30.15 o 
  -7   6   4      776.80      721.51     35.48 o 
  -6   6   4        7.73        0.38      8.77 o 
  -5   6   4     4590.02     4784.43    117.50 o 
  -4   6   4      160.06      138.51     13.86 o 
  -3   6   4      934.65     1009.65     32.82 o 
  -2   6   4       12.58       10.68      6.26 o 
  -1   6   4     5854.59     6040.68     97.88 o 
   0   6   4    11147.24    11443.83    159.15 o 
   1   6   4      395.37      575.50     27.47 o 
   2   6   4    14117.29    14421.91    194.55 o 
   3   6   4     1858.96     1947.88     37.18 o 
   4   6   4     8073.70     8060.37    126.27 o 
   5   6   4       26.82       35.30      6.80 o 
   6   6   4     5201.52     5244.11    101.53 o 
   7   6   4        3.38        1.64      5.24 o 
   8   6   4     1692.94     1737.45     41.97 o 
   9   6   4       13.56       14.98      8.84 o 
  10   6   4     1321.67     1461.43     75.87 o 
  11   6   4        6.36        8.37     17.70 o 
  -8   7   4       73.02       62.91     25.31 o 
  -7   7   4      709.93      736.76     54.92 o 
  -6   7   4       17.37       18.10     13.43 o 
  -5   7   4     1559.54     1722.45     55.48 o 
  -4   7   4       55.94       36.23      8.57 o 
  -3   7   4     1669.56     1885.62     57.32 o 
  -2   7   4      174.91      179.72     19.04 o 
  -1   7   4     2236.74     2710.59    120.26 o 
   0   7   4        8.94       16.06      4.13 o 
   1   7   4     3054.17     3337.36     49.36 o 
   2   7   4     1036.82     1067.95     24.13 o 
   3   7   4      677.11      613.66     16.27 o 
   4   7   4     2243.04     2166.95     42.75 o 
   5   7   4      790.92      803.99     25.15 o 
   6   7   4     4928.11     4899.70     82.19 o 
   7   7   4       36.40       38.91     10.01 o 
   8   7   4     1991.64     1967.39     50.75 o 
   9   7   4       38.98       30.66      9.79 o 
  10   7   4     1283.95     1303.65     83.61 o 
  11   7   4       27.02       22.29     18.74 o 
  -7   8   4     1039.82     1094.41     69.38 o 
  -6   8   4        0.57        2.17     10.40 o 
  -5   8   4     2434.28     2431.34     73.19 o 
  -4   8   4      121.22      152.59     18.25 o 
  -3   8   4     2383.43     2575.83     73.43 o 
  -2   8   4      392.38      399.22     20.26 o 
  -1   8   4     2627.69     2886.12     63.16 o 
   0   8   4      302.48      352.40     23.44 o 
   1   8   4     3880.33     4188.04     65.30 o 
   2   8   4     1148.07     1413.07     44.18 o 
   3   8   4     1669.37     1957.98     92.92 o 
   4   8   4     1265.87     1266.92     50.08 o 
   5   8   4     1258.16     1282.92     59.83 o 
   6   8   4     1860.45     1911.91     40.23 o 
   7   8   4      384.41      404.38     21.07 o 
   8   8   4     3451.07     3394.90     88.44 o 
   9   8   4       92.76       89.86     13.61 o 
  10   8   4     1322.07     1274.00     65.59 o 
  11   8   4      122.33      114.57     82.51 o 
  -7   9   4      485.12      487.43    104.38 o 
  -6   9   4        3.83        1.45     18.42 o 
  -5   9   4     2207.12     2232.01     76.59 o 
  -4   9   4      114.49      119.64     18.15 o 
  -3   9   4     2321.75     2401.54     84.75 o 
  -2   9   4        9.33       16.62      7.99 o 
  -1   9   4     3550.64     3738.26     79.45 o 
   0   9   4      246.52      232.13     16.08 o 
   1   9   4     2113.61     2914.06     55.83 o 
   2   9   4      553.15      528.90     15.52 o 
   3   9   4     3440.58     3764.58     62.87 o 
   4   9   4     1503.46     1681.19     41.05 o 
   5   9   4     1262.25     1573.74     53.05 o 
   6   9   4      591.53      612.99     21.79 o 
   7   9   4     1154.44     1225.44     38.48 o 
   8   9   4     3149.70     2970.52    119.91 o 
   9   9   4      233.47      232.99     21.59 o 
  10   9   4      460.03      488.73     37.97 o 
  11   9   4      249.83      274.60     66.40 o 
  -6  10   4       88.90       65.53     27.01 o 
  -5  10   4     1375.21     1364.77     79.41 o 
  -4  10   4       50.02       40.32     13.87 o 
  -3  10   4      635.50      664.00     36.28 o 
  -2  10   4        3.98       -7.43      7.80 o 
  -1  10   4     2767.67     2904.79     76.17 o 
   0  10   4      394.86      461.57     26.04 o 
   1  10   4     2732.28     2995.24     64.45 o 
   2  10   4      676.28      673.27     24.39 o 
   3  10   4     4482.86     5366.52     85.88 o 
   4  10   4     1284.61     1328.35     32.14 o 
   5  10   4     1275.01     2231.11     44.13 o 
   6  10   4      417.99      433.79     17.73 o 
   7  10   4     1628.03     1758.41     37.59 o 
   8  10   4     1158.08     1286.15     40.77 o 
   9  10   4      454.69      520.28     27.27 o 
  10  10   4      694.25      691.51     45.21 o 
  11  10   4      146.27      142.73     30.41 o 
  -6  11   4       63.83       45.99     25.86 o 
  -5  11   4      888.09      837.45     60.80 o 
  -4  11   4      185.60      191.47     24.37 o 
  -3  11   4      754.58      778.41     34.11 o 
  -2  11   4       84.56       57.09     12.47 o 
  -1  11   4     2023.83     2010.19     54.65 o 
   0  11   4      159.63      141.84     15.24 o 
   1  11   4     1639.16     1715.91     55.53 o 
   2  11   4      304.34      334.26     23.93 o 
   3  11   4     3563.47     3783.61     82.27 o 
   4  11   4       37.24       39.09      8.85 o 
   5  11   4     3290.80     3790.30     67.17 o 
   6  11   4      994.98     1048.51     28.33 o 
   7  11   4     1139.68     1426.36     34.23 o 
   8  11   4      386.69      446.15     26.17 o 
   9  11   4     1105.58     1229.84    119.43 o 
  10  11   4      474.21      495.11     48.18 o 
  -5  12   4      181.53      222.65     36.95 o 
  -4  12   4      167.01      143.38     31.29 o 
  -3  12   4      980.05     1007.80     40.65 o 
  -2  12   4       32.80       25.38     11.97 o 
  -1  12   4      728.43      714.22     32.39 o 
   0  12   4        6.16        9.77      9.76 o 
   1  12   4     2463.98     2468.42     89.49 o 
   2  12   4        0.24       -4.48     11.25 o 
   3  12   4     1037.91      923.35     37.98 o 
   4  12   4      375.17      351.12     23.46 o 
   5  12   4      921.47      996.48     35.74 o 
   6  12   4      158.45      120.41     13.24 o 
   7  12   4     1017.41     1141.34     37.87 o 
   8  12   4      560.83      702.98     47.23 o 
  10  12   4      509.44      487.57     48.68 o 
  -4  13   4      378.22      402.90     94.26 o 
  -3  13   4      513.72      546.73     51.36 o 
  -2  13   4      176.82      163.80     20.09 o 
  -1  13   4      572.30      583.04     42.18 o 
   0  13   4      101.55      123.81     24.15 o 
   1  13   4     1693.53     1733.57     73.40 o 
   2  13   4       39.79       25.20     13.20 o 
   3  13   4     2305.26     2114.24     57.85 o 
   4  13   4       21.73       21.11     10.57 o 
   5  13   4     1640.41     1692.82     54.15 o 
   6  13   4        1.47       -1.79      9.11 o 
   7  13   4      740.59      764.62     35.47 o 
   8  13   4      391.58      412.32     33.33 o 
   9  13   4     1069.86     1078.46     66.55 o 
  -3  14   4      231.55      258.77     39.98 o 
  -2  14   4      183.83      200.78     25.93 o 
  -1  14   4      424.41      468.66     34.92 o 
   0  14   4      411.70      382.41     39.46 o 
   1  14   4      783.25      902.09    119.43 o 
   2  14   4      235.17      277.79     43.68 o 
   3  14   4      986.75      989.11     38.58 o 
   4  14   4      138.99      122.18     17.12 o 
   5  14   4      750.15      736.92     35.08 o 
   6  14   4        2.16       -7.66      9.43 o 
   7  14   4     1280.63     1223.53     62.84 o 
   8  14   4       16.32       15.39     12.45 o 
  -1  15   4      319.50      343.16     40.30 o 
   0  15   4      176.22      178.89     33.09 o 
   1  15   4      450.59      447.35     55.19 o 
   2  15   4       63.08       66.64     29.55 o 
   3  15   4     1344.23     1510.20     58.87 o 
   4  15   4        8.49        5.74     11.28 o 
   5  15   4      558.70      588.37     33.56 o 
   6  15   4        3.15       -8.59     12.71 o 
   7  15   4      574.90      612.86     57.37 o 
   0  16   4      467.87      616.58     52.31 o 
   1  16   4      189.06      269.64     38.11 o 
   2  16   4      413.59      518.90     47.70 o 
   3  16   4      469.97      537.36     49.03 o 
   4  16   4      332.18      363.01     33.17 o 
   5  16   4      637.48      650.45     39.49 o 
   6  16   4        1.26       -1.10     13.34 o 
  -4 -15   5      101.74       86.62     37.35 o 
  -3 -15   5      543.97      470.87     43.63 o 
  -2 -15   5      231.50      297.08     52.33 o 
  -1 -15   5      755.21      738.18     74.90 o 
   0 -15   5      102.73       83.31     25.12 o 
  -6 -14   5       24.33       26.17     17.60 o 
  -5 -14   5      947.00      903.94     53.77 o 
  -4 -14   5      345.47      291.11     37.29 o 
  -3 -14   5     1492.59     1435.68     66.81 o 
  -2 -14   5      117.49      196.42     41.05 o 
  -1 -14   5      850.06      768.33     71.89 o 
   0 -14   5      151.55      130.89     26.07 o 
   1 -14   5      718.17      763.15     45.53 o 
   2 -14   5      196.01      180.69     26.46 o 
  -7 -13   5      877.09      762.98     39.22 o 
  -6 -13   5        9.98       23.80     13.44 o 
  -5 -13   5      526.17      500.97     39.79 o 
  -4 -13   5       61.28       53.33     17.68 o 
  -3 -13   5     1028.50      936.92     50.61 o 
  -2 -13   5      295.44      268.71     31.52 o 
  -1 -13   5      324.98      305.30     45.25 o 
   0 -13   5      383.57      386.65     38.86 o 
   1 -13   5      587.10      518.66     36.36 o 
   2 -13   5      681.66      695.56     42.80 o 
   3 -13   5      583.34      454.15     37.69 o 
  -8 -12   5      136.66       84.36     41.93 o 
  -7 -12   5     1599.08     1602.59     47.70 o 
  -6 -12   5       30.23       22.11     13.05 o 
  -5 -12   5      584.42      600.90     55.69 o 
  -4 -12   5       20.15       16.16     13.78 o 
  -3 -12   5     3021.43     2943.67     98.25 o 
  -2 -12   5       16.28        5.79     10.28 o 
  -1 -12   5      697.14      697.03     36.21 o 
   0 -12   5      146.17      182.04     21.83 o 
   1 -12   5     1693.70     1672.20     67.93 o 
   2 -12   5      502.20      533.71     31.34 o 
   3 -12   5      566.50      520.45     31.98 o 
   4 -12   5      320.91      295.35     31.29 o 
   5 -12   5      398.90      386.64     61.26 o 
  -9 -11   5      328.43      303.60     66.62 o 
  -8 -11   5      652.33      540.95     79.03 o 
  -7 -11   5     1076.98     1117.92     39.71 o 
  -6 -11   5        4.34       -3.29      8.87 o 
  -5 -11   5     1230.72     1253.85     96.68 o 
  -4 -11   5      197.01      192.81     20.80 o 
  -3 -11   5      827.69      854.67     43.76 o 
  -2 -11   5       18.05       24.84     10.96 o 
  -1 -11   5      653.83      597.78     32.69 o 
   0 -11   5        5.03        7.01     10.12 o 
   1 -11   5      446.14      427.10     26.25 o 
   2 -11   5      220.38      245.32     39.18 o 
   3 -11   5     1643.73     1579.84     50.97 o 
   4 -11   5      323.51      314.68     25.98 o 
   5 -11   5      530.04      579.07     41.89 o 
  -9 -10   5      607.62      581.62     85.05 o 
  -8 -10   5      456.34      417.26     57.75 o 
  -7 -10   5     1117.34     1088.07     34.02 o 
  -6 -10   5      213.92      181.98     19.32 o 
  -5 -10   5     2398.66     2487.15     60.13 o 
  -4 -10   5        8.36       -2.00      7.55 o 
  -3 -10   5     6216.64     6182.28    151.29 o 
  -2 -10   5      513.59      458.01     23.18 o 
  -1 -10   5     2791.81     2921.47     66.88 o 
   0 -10   5        8.84       -2.22      9.24 o 
   1 -10   5      186.77      173.72     16.93 o 
   2 -10   5        3.97       -3.74      8.51 o 
   3 -10   5      772.10      786.50     33.92 o 
   4 -10   5       61.80       45.40     12.58 o 
   5 -10   5      625.50      666.24     41.79 o 
   6 -10   5      534.25      509.31     39.98 o 
  -9  -9   5      671.48      753.23     93.20 o 
  -8  -9   5      907.54      823.42     43.18 o 
  -7  -9   5     1355.16     1348.87     39.17 o 
  -6  -9   5      517.69      486.33     22.54 o 
  -5  -9   5     2872.64     2953.98     66.13 o 
  -4  -9   5     1011.74      981.00     28.30 o 
  -3  -9   5     1869.12     1880.70     42.40 o 
  -2  -9   5      533.67      533.20     20.85 o 
  -1  -9   5     3116.47     3111.95     68.24 o 
   0  -9   5      200.15      174.28     15.79 o 
   1  -9   5     1825.88     1764.73     48.17 o 
   2  -9   5      354.61      418.16     23.94 o 
   3  -9   5      366.20      358.95     23.44 o 
   4  -9   5       25.22       30.77     10.83 o 
   5  -9   5      591.54      543.27     29.95 o 
   6  -9   5      306.27      289.85     30.00 o 
   7  -9   5      492.74      552.37     43.54 o 
 -10  -8   5      687.29      936.49    106.86 o 
  -9  -8   5      317.94      383.85     49.36 o 
  -8  -8   5      922.46      830.16     42.34 o 
  -7  -8   5      546.50      508.04     31.83 o 
  -6  -8   5     1405.55     1402.35     40.91 o 
  -5  -8   5     1228.33     1121.55     43.37 o 
  -4  -8   5      709.55      666.11     21.81 o 
  -3  -8   5     1864.66     1809.24     72.04 o 
  -2  -8   5      188.71      194.62     11.57 o 
  -1  -8   5     1467.36     1426.31     31.14 o 
   0  -8   5        7.28        1.91      5.84 o 
   1  -8   5     4954.41     4869.95     98.18 o 
   2  -8   5        1.43        4.73      6.80 o 
   3  -8   5     3146.27     3048.61     70.79 o 
   4  -8   5       21.90       12.29      9.22 o 
   5  -8   5     1154.82     1161.36     39.95 o 
   6  -8   5       59.76       48.95     12.43 o 
   7  -8   5      598.93      613.29     41.35 o 
   8  -8   5       62.93       51.60     18.80 o 
 -10  -7   5      906.00      703.59     92.88 o 
  -9  -7   5      117.72      143.61     31.22 o 
  -8  -7   5     1140.49     1061.14     45.81 o 
  -7  -7   5      696.78      644.20     38.87 o 
  -6  -7   5      987.48      973.96     27.88 o 
  -5  -7   5     1852.46     1848.72     39.52 o 
  -4  -7   5      984.03      955.21     26.79 o 
  -3  -7   5     3199.26     3062.21     57.03 o 
  -2  -7   5     2054.08     2030.38     37.87 o 
  -1  -7   5     1069.76     1029.16     26.48 o 
   0  -7   5      208.21      205.18     14.65 o 
   1  -7   5     4273.21     4032.37     82.27 o 
   2  -7   5      178.70      197.07     15.35 o 
   3  -7   5     4804.00     4633.07     95.06 o 
   4  -7   5      147.32      145.29     14.58 o 
   5  -7   5     2165.74     2063.87     54.64 o 
   6  -7   5       39.50       37.91     12.09 o 
   7  -7   5      721.30      717.65     42.18 o 
   8  -7   5       37.90       22.86     16.23 o 
 -10  -6   5     1101.23     1008.31    106.74 o 
  -9  -6   5       29.79       37.87     23.03 o 
  -8  -6   5     1664.16     1727.16     59.43 o 
  -7  -6   5      584.64      517.09     48.18 o 
  -6  -6   5     1307.53     1283.08     33.43 o 
  -5  -6   5      722.40      691.00     19.98 o 
  -4  -6   5      896.55      928.87     23.91 o 
  -3  -6   5     1311.85     1279.79     29.26 o 
  -2  -6   5     2582.82     2677.63     45.50 o 
  -1  -6   5     3780.88     3985.15     58.12 o 
   0  -6   5      615.25      609.32     16.74 o 
   1  -6   5     3692.35     3514.10     81.34 o 
   2  -6   5      466.70      439.79     19.68 o 
   3  -6   5     5274.70     5188.94    101.78 o 
   4  -6   5        4.85        0.44      6.24 o 
   5  -6   5     2745.95     2706.99     64.08 o 
   6  -6   5       91.50       81.32     12.37 o 
   7  -6   5      939.56      972.11     35.50 o 
   8  -6   5        6.66       -5.98     12.85 o 
   9  -6   5      466.82      502.26     39.79 o 
 -10  -5   5     1968.69     1732.96    130.61 o 
  -9  -5   5      117.33      105.46     16.85 o 
  -8  -5   5      234.49      217.82     20.87 o 
  -7  -5   5       29.83       22.87      9.70 o 
  -6  -5   5     2463.77     2378.68     57.75 o 
  -5  -5   5     1635.89     1631.29     31.33 o 
  -4  -5   5      525.36      515.09     16.18 o 
  -3  -5   5      624.38      527.93     19.63 o 
  -2  -5   5    10400.33    10655.18    147.96 o 
  -1  -5   5     3884.87     3928.29     56.18 o 
   0  -5   5      115.31       87.93      7.08 o 
   1  -5   5     1265.01     1156.79     24.05 o 
   2  -5   5     1015.90      947.25     27.65 o 
   3  -5   5     2226.29     2361.30     53.18 o 
   4  -5   5       38.55       21.22      9.60 o 
   5  -5   5     1490.77     1502.64     41.34 o 
   6  -5   5       91.52      100.15     12.47 o 
   7  -5   5     1792.41     1863.20     51.12 o 
   8  -5   5        0.42       -1.31      8.59 o 
   9  -5   5      511.20      488.17     37.69 o 
 -10  -4   5     1575.04     1347.45    112.25 o 
  -9  -4   5      145.15      161.33     29.82 o 
  -8  -4   5     1239.12     1236.01     45.78 o 
  -7  -4   5      330.47      355.02     19.84 o 
  -6  -4   5     3238.80     3046.91     68.79 o 
  -5  -4   5       78.31       71.78      8.95 o 
  -4  -4   5     1474.30     1523.64     29.00 o 
  -3  -4   5      353.79      368.40     16.45 o 
  -2  -4   5     8081.30     8116.47    113.86 o 
  -1  -4   5     1485.11     1393.58     25.83 o 
   0  -4   5     7697.91     7898.32    110.61 o 
   1  -4   5     6551.76     6393.28    101.93 o 
   2  -4   5     6987.72     7102.12    102.30 o 
   3  -4   5     1595.76     1645.94     34.41 o 
   4  -4   5      380.66      464.43     20.85 o 
   5  -4   5     1170.13     1126.16     32.97 o 
   6  -4   5      280.86      273.25     17.19 o 
   7  -4   5     1321.27     1370.91     40.04 o 
   8  -4   5      127.48      112.09     13.76 o 
   9  -4   5      638.94      642.83     35.43 o 
  10  -4   5        1.01        2.37     14.29 o 
 -10  -3   5      553.71      724.46     89.56 o 
  -9  -3   5        4.56       13.83     10.49 o 
  -8  -3   5      451.02      461.08     23.25 o 
  -7  -3   5     1038.42      958.79     31.85 o 
  -6  -3   5     5659.34     5373.81    107.64 o 
  -5  -3   5        2.14        3.77      4.16 o 
  -4  -3   5     6731.64     6645.41     88.71 o 
  -3  -3   5        3.10        2.00      2.58 o 
  -2  -3   5    10564.34    10381.85    156.54 o 
  -1  -3   5     1111.10     1380.31     27.13 o 
   0  -3   5     4064.38     4032.06     64.44 o 
   1  -3   5     1016.73      925.43     20.65 o 
   2  -3   5     3980.68     3792.60     57.52 o 
   3  -3   5     8406.76     8403.14    131.05 o 
   4  -3   5     1082.03     1085.88     25.17 o 
   5  -3   5      952.83      905.45     27.21 o 
   6  -3   5      192.35      190.48     13.64 o 
   7  -3   5     3234.60     3278.98     71.67 o 
   8  -3   5        1.59        4.51      6.74 o 
   9  -3   5      499.37      484.60     27.27 o 
  10  -3   5        9.94      -12.27     14.63 o 
 -10  -2   5     1363.63     1462.71    118.33 o 
  -9  -2   5      594.51      607.03     33.33 o 
  -8  -2   5     1165.33     1115.18     39.48 o 
  -7  -2   5      267.89      299.77     17.46 o 
  -6  -2   5     2242.52     2240.89     53.62 o 
  -5  -2   5      206.57      258.92     16.91 o 
  -4  -2   5     5694.92     5643.21     94.31 o 
  -3  -2   5      305.69      300.65     11.02 o 
  -2  -2   5     3458.07     3383.44     47.94 o 
  -1  -2   5      863.11      832.26     18.31 o 
   0  -2   5      185.96      176.90     10.59 o 
   1  -2   5     2249.02     2324.90     40.27 o 
   2  -2   5    12763.77    12957.17    177.45 o 
   3  -2   5     8133.72     8165.88    126.24 o 
   4  -2   5     7168.48     7287.23    114.74 o 
   5  -2   5     2478.40     2477.15     45.95 o 
   6  -2   5     3072.25     3020.51     63.83 o 
   7  -2   5     1979.09     1983.82     43.91 o 
   8  -2   5      182.90      150.17     11.80 o 
   9  -2   5     1388.41     1460.82     38.19 o 
  10  -2   5       34.22       28.92     15.85 o 
 -10  -1   5      826.24      778.67     92.88 o 
  -9  -1   5      599.64      604.06     29.03 o 
  -8  -1   5      445.52      460.28     23.86 o 
  -7  -1   5       15.17       12.92      7.05 o 
  -6  -1   5     2468.65     2398.35     56.15 o 
  -5  -1   5        0.98        2.34      4.16 o 
  -4  -1   5     3335.59     3156.97     61.14 o 
  -3  -1   5     3097.71     3138.48     55.34 o 
  -2  -1   5    10183.61    10605.46    134.94 o 
  -1  -1   5     1247.74     1243.90     22.15 o 
   0  -1   5     3440.30     3338.37     60.87 o 
   1  -1   5     1293.27     1390.76     33.17 o 
   2  -1   5     1252.84     1208.58     21.26 o 
   3  -1   5     2466.47     2606.27     45.01 o 
   4  -1   5      409.09      365.08     10.58 o 
   5  -1   5     1614.62     1705.92     28.88 o 
   6  -1   5     3105.03     3124.11     51.48 o 
   7  -1   5     1017.04     1056.58     27.49 o 
   8  -1   5      308.08      308.42     20.81 o 
   9  -1   5     1052.98     1043.48     37.80 o 
  10  -1   5       92.28       98.72     11.66 o 
  11  -1   5      504.71      560.50     73.20 o 
 -10   0   5      577.71      422.99     74.33 o 
  -9   0   5      944.26      839.09     34.93 o 
  -8   0   5      823.75      858.67     30.00 o 
  -7   0   5      352.52      345.66     23.00 o 
  -6   0   5     1575.58     1632.98     41.14 o 
  -5   0   5      532.79      511.11     21.65 o 
  -4   0   5     2641.64     2589.28     47.04 o 
  -3   0   5      832.87     1027.28     22.92 o 
  -2   0   5     4101.00     4203.06     69.61 o 
  -1   0   5      390.91      413.39      9.36 o 
   0   0   5    18391.20    18021.35    346.48 o 
   1   0   5       38.37       41.55      5.01 o 
   2   0   5    15895.36    15753.91    214.52 o 
   3   0   5       37.77       53.25      5.00 o 
   4   0   5     1357.19     1128.29     21.56 o 
   5   0   5     2566.21     2605.62     42.85 o 
   6   0   5     1023.28     1064.22     20.69 o 
   7   0   5      157.22      181.09      8.75 o 
   8   0   5      263.67      248.56     12.88 o 
   9   0   5     1883.44     1915.35     94.65 o 
  10   0   5      307.92      297.23     16.55 o 
  11   0   5      810.25      840.53     73.83 o 
 -10   1   5      281.16      298.87     42.68 o 
  -9   1   5      846.89      851.47     34.00 o 
  -8   1   5      904.26      868.97     36.11 o 
  -7   1   5      223.58      181.97     13.42 o 
  -6   1   5     1234.96     1274.84     35.01 o 
  -5   1   5     1464.84     1500.16     37.54 o 
  -4   1   5     3350.32     3362.45     53.98 o 
  -3   1   5       53.16       64.37      5.53 o 
  -2   1   5     4206.43     4084.37     66.94 o 
  -1   1   5      365.66      379.39     11.23 o 
   0   1   5       92.10       79.57      9.02 o 
   1   1   5      415.60      431.69     13.68 o 
   2   1   5     1841.54     1712.56     27.74 o 
   3   1   5     1428.53     1536.35     20.52 o 
   4   1   5     4303.73     4258.19     59.42 o 
   5   1   5     1152.54     1219.94     26.82 o 
   6   1   5     2576.09     2555.41     82.48 o 
   7   1   5     1080.26     1169.16     35.56 o 
   8   1   5      417.45      452.70     25.93 o 
   9   1   5      918.42      950.38     28.90 o 
  10   1   5      884.96      892.25     29.08 o 
  11   1   5      608.89      649.88     65.87 o 
 -10   2   5      141.29      115.48     29.96 o 
  -9   2   5      786.82      804.86    108.15 o 
  -8   2   5      681.75      602.09     28.08 o 
  -7   2   5      450.15      430.25     20.61 o 
  -6   2   5     4015.96     3997.46     83.46 o 
  -5   2   5     1168.95     1033.61     29.82 o 
  -4   2   5     1785.15     1685.50     33.63 o 
  -3   2   5     3409.44     3462.65     59.10 o 
  -2   2   5     9955.46    10111.82    154.32 o 
  -1   2   5       47.68       58.21      6.19 o 
   0   2   5      181.46      170.70     13.42 o 
   1   2   5      263.79      235.57     25.29 o 
   2   2   5     8681.63     8576.21    119.41 o 
   3   2   5        5.49        1.37      2.02 o 
   4   2   5     2217.10     2105.07     32.36 o 
   5   2   5     1714.84     1938.84     44.28 o 
   6   2   5     6342.34     6896.75    147.18 o 
   7   2   5      281.16      277.10     13.03 o 
   8   2   5     1995.91     2373.76     55.12 o 
   9   2   5      419.12      496.56     30.74 o 
  10   2   5     1227.33     1407.73     51.53 o 
  11   2   5      410.84      433.58     54.78 o 
  -9   3   5     1129.99     1081.77     64.57 o 
  -8   3   5      209.99      214.93     17.99 o 
  -7   3   5     1258.19     1245.87     41.89 o 
  -6   3   5     2564.69     2527.78     66.47 o 
  -5   3   5     3278.20     3285.14     69.20 o 
  -4   3   5     2306.85     2115.09     69.12 o 
  -3   3   5     1524.98     1516.81     34.45 o 
  -2   3   5     7267.03     7400.78    116.28 o 
  -1   3   5      542.45      506.68     12.32 o 
   0   3   5      967.17      994.53     20.50 o 
   1   3   5     4520.76     4630.85     81.90 o 
   2   3   5     1856.39     1812.95     31.66 o 
   3   3   5      971.62     1108.39     18.80 o 
   4   3   5     2815.04     2803.48     41.30 o 
   5   3   5     1760.50     1953.14     51.42 o 
   6   3   5     3049.80     3282.28     86.46 o 
   7   3   5       92.69      111.23      8.49 o 
   8   3   5     3607.64     4568.02     93.84 o 
   9   3   5      214.44      261.26     16.08 o 
  10   3   5     1508.00     1877.22     63.49 o 
  -9   4   5     1186.03     1086.75     66.81 o 
  -8   4   5      211.79      235.96     20.19 o 
  -7   4   5      695.19      702.28     31.55 o 
  -6   4   5      550.55      588.48     24.65 o 
  -5   4   5     2973.30     2984.39     88.15 o 
  -4   4   5      574.51      536.11     26.17 o 
  -3   4   5      793.02      808.68     19.99 o 
  -2   4   5      653.95      602.09     18.68 o 
  -1   4   5     3382.45     3608.68     60.34 o 
   0   4   5     5970.31     5992.93     94.65 o 
   1   4   5      938.79     1148.58     22.94 o 
   2   4   5     5119.05     5014.42     78.84 o 
   3   4   5        9.52        3.57      2.62 o 
   4   4   5    15727.81    15685.25    212.05 o 
   5   4   5      523.05      568.97     15.38 o 
   6   4   5     3044.96     3187.76     59.62 o 
   7   4   5      290.59      298.19     13.45 o 
   8   4   5     2577.98     3190.62     58.20 o 
   9   4   5      109.81      128.98     12.38 o 
  10   4   5     1218.76     1765.31     63.55 o 
  11   4   5       49.35       56.03     33.53 o 
  -9   5   5      942.04      915.67     99.59 o 
  -8   5   5       24.21       28.56     19.29 o 
  -7   5   5     1327.35     1235.09     44.59 o 
  -6   5   5       67.89       65.67     10.83 o 
  -5   5   5     1475.27     1464.06     45.95 o 
  -4   5   5     1845.07     1788.37     53.55 o 
  -3   5   5       12.64       16.71      5.71 o 
  -2   5   5     6756.66     7190.85    113.92 o 
  -1   5   5     2766.95     2909.51     50.85 o 
   0   5   5     3745.65     3631.51     60.82 o 
   1   5   5      260.95      232.91      9.44 o 
   2   5   5     3532.31     3587.57     53.05 o 
   3   5   5      450.19      399.35     12.50 o 
   4   5   5     4600.79     4559.80     68.54 o 
   5   5   5        7.47       10.05      2.52 o 
   6   5   5     2208.12     2173.00     49.54 o 
   7   5   5      331.24      349.98     18.40 o 
   8   5   5     1264.80     1276.44     37.84 o 
   9   5   5       34.98       36.93      8.32 o 
  10   5   5     1261.28     1586.74     51.43 o 
  11   5   5      153.53      170.22     47.95 o 
  -8   6   5       20.33       21.98     18.98 o 
  -7   6   5      486.12      542.01     38.74 o 
  -6   6   5        2.63        4.83      9.23 o 
  -5   6   5     2490.97     2452.99    100.81 o 
  -4   6   5       59.25       45.76     10.94 o 
  -3   6   5     3090.59     3178.53     66.37 o 
  -2   6   5      801.78      756.37     29.34 o 
  -1   6   5     3620.36     3610.25     70.90 o 
   0   6   5     9583.46     9797.03    151.24 o 
   1   6   5     6869.07     6974.82    109.97 o 
   2   6   5     2086.91     1909.05     35.27 o 
   3   6   5     5599.86     5784.44     92.01 o 
   4   6   5     3805.85     3767.38     64.85 o 
   5   6   5     1348.69     1296.86     28.38 o 
   6   6   5     2538.87     2323.07     53.11 o 
   7   6   5       29.01       29.50      7.36 o 
   8   6   5     1434.09     1529.11     38.54 o 
   9   6   5      181.02      168.54     15.35 o 
  10   6   5     1618.11     1810.27     57.64 o 
  11   6   5      109.98       91.14     23.35 o 
  -8   7   5        6.06        5.14     19.52 o 
  -7   7   5      833.68      890.02     59.14 o 
  -6   7   5      123.00       98.82     16.16 o 
  -5   7   5     1017.54     1044.42     49.16 o 
  -4   7   5      357.94      353.45     46.89 o 
  -3   7   5     2640.14     2644.10     59.31 o 
  -2   7   5      867.38      894.79     27.72 o 
  -1   7   5     4353.77     4733.58     91.28 o 
   0   7   5     2532.08     2587.28     54.90 o 
   1   7   5     6201.22     6384.06     93.17 o 
   2   7   5      802.88      715.79     32.28 o 
   3   7   5      654.01      640.66     17.93 o 
   4   7   5     2662.65     2620.51     49.61 o 
   5   7   5      581.75      571.49     17.96 o 
   6   7   5     2925.54     2937.10     53.86 o 
   7   7   5       58.71       47.00      8.94 o 
   8   7   5     3626.03     3572.74     78.65 o 
   9   7   5      251.33      255.35     19.08 o 
  10   7   5     1729.16     1680.73     55.90 o 
  11   7   5        4.47       11.98     18.16 o 
  -7   8   5     1086.52     1027.96     56.08 o 
  -6   8   5       20.98       13.97     11.46 o 
  -5   8   5     2154.12     2085.59     75.93 o 
  -4   8   5      209.12      222.78     22.36 o 
  -3   8   5     1834.53     1877.34     48.31 o 
  -2   8   5      150.48      166.83     18.64 o 
  -1   8   5     4357.29     4705.79    106.72 o 
   0   8   5     1709.78     1854.00     39.19 o 
   1   8   5     2673.67     3442.94     61.42 o 
   2   8   5     3426.97     3712.65     59.46 o 
   3   8   5     3843.71     3979.14    162.14 o 
   4   8   5     3326.90     3410.39     62.70 o 
   5   8   5     1109.50     1209.22     43.54 o 
   6   8   5     1556.82     1509.47     37.71 o 
   7   8   5      428.29      440.07     22.16 o 
   8   8   5     2570.17     2543.03     62.26 o 
   9   8   5      108.25      122.66     15.49 o 
  10   8   5      907.53      965.81     58.32 o 
  11   8   5      145.33      103.35     26.27 o 
  -7   9   5      488.97      550.65    105.61 o 
  -6   9   5       29.24        6.23     20.05 o 
  -5   9   5     1680.05     1780.47     68.50 o 
  -4   9   5        0.33        7.46     10.77 o 
  -3   9   5     1234.32     1200.61     83.61 o 
  -2   9   5       82.52       80.02     14.47 o 
  -1   9   5     5290.43     5746.25    112.35 o 
   0   9   5        8.97       16.47      6.67 o 
   1   9   5      845.35     1153.14     60.13 o 
   2   9   5     1585.60     1732.02     31.78 o 
   3   9   5     6201.74     7022.13    127.68 o 
   4   9   5     2411.43     2566.97     61.20 o 
   5   9   5      606.40      844.42     40.36 o 
   6   9   5     1401.20     1483.86     50.22 o 
   7   9   5      705.21      762.52     32.81 o 
   8   9   5     1978.65     2155.78     79.53 o 
   9   9   5        4.09        0.67     10.04 o 
  10   9   5      442.15      475.00     45.10 o 
  11   9   5      144.18      172.61     31.70 o 
  -6  10   5      373.77      370.36     45.92 o 
  -5  10   5      960.21      893.53    115.60 o 
  -4  10   5       45.00       30.62     14.02 o 
  -3  10   5      793.19      754.70     38.72 o 
  -2  10   5      113.90      120.07     14.67 o 
  -1  10   5     2655.54     2651.91     63.44 o 
   0  10   5       49.09       44.75      9.64 o 
   1  10   5     1188.97     1365.61     50.05 o 
   2  10   5      102.75      113.80     16.50 o 
   3  10   5     4023.48     4896.81    101.29 o 
   4  10   5      904.24     1104.88     81.57 o 
   5  10   5     2386.94     2608.30     54.29 o 
   6  10   5      866.58      960.72     28.46 o 
   7  10   5     3584.62     3958.19     74.21 o 
   8  10   5      982.19     1081.24     43.96 o 
   9  10   5      238.92      288.76     21.41 o 
  10  10   5      241.24      228.56     34.21 o 
  11  10   5       98.51      117.23     36.51 o 
  -5  11   5      799.92      887.05    152.43 o 
  -4  11   5       62.86       52.84     18.21 o 
  -3  11   5      703.24      700.31     39.95 o 
  -2  11   5        0.53       -3.15      9.11 o 
  -1  11   5     2688.08     2746.77     67.34 o 
   0  11   5       14.52        7.34      8.80 o 
   1  11   5     4826.13     4758.36    112.90 o 
   2  11   5        0.43       -0.87      8.63 o 
   3  11   5     2272.82     2578.98     70.23 o 
   4  11   5       53.34       44.68      9.33 o 
   5  11   5     1810.02     2550.58     64.06 o 
   6  11   5      377.19      516.67     20.54 o 
   7  11   5     1457.34     1726.48     38.58 o 
   8  11   5      447.64      482.31     27.12 o 
   9  11   5     1241.96     1562.89     82.73 o 
  10  11   5      374.79      329.76     40.56 o 
  -5  12   5      445.75      408.40     69.63 o 
  -4  12   5      370.65      360.16     43.12 o 
  -3  12   5      963.09      930.40     47.30 o 
  -2  12   5        2.08        7.62     10.44 o 
  -1  12   5     1109.16     1077.54     38.94 o 
   0  12   5      429.93      459.26     34.03 o 
   1  12   5     2786.97     2617.44     92.39 o 
   2  12   5       13.44       14.98     10.64 o 
   3  12   5     1429.39     1446.69     44.00 o 
   4  12   5       83.22       47.37     11.45 o 
   5  12   5     1448.73     1524.13     45.82 o 
   6  12   5      937.63      900.17     27.27 o 
   7  12   5      815.37     1001.87     29.23 o 
   8  12   5      542.16      630.06     24.02 o 
   9  12   5     1470.13     1754.12     83.18 o 
  10  12   5      288.99      363.33     54.09 o 
  -4  13   5      482.06      420.86     47.71 o 
  -3  13   5      483.52      459.83     48.49 o 
  -2  13   5      133.54      129.12     18.57 o 
  -1  13   5      698.41      753.60     35.29 o 
   0  13   5      173.00      203.67     28.85 o 
   1  13   5     1312.65     1281.20     76.65 o 
   2  13   5        0.59       -6.07     11.93 o 
   3  13   5     2163.51     2211.03     59.67 o 
   4  13   5       42.32       34.61     12.97 o 
   5  13   5     1233.42     1154.67     41.27 o 
   6  13   5       74.69       94.89     14.53 o 
   7  13   5     1172.31     1187.75     36.61 o 
   8  13   5      754.87      823.81     32.75 o 
   9  13   5      753.16      881.91    119.30 o 
  -3  14   5      185.97      234.16     53.02 o 
  -2  14   5      220.70      261.81     41.37 o 
  -1  14   5      335.15      354.92     31.13 o 
   0  14   5      255.64      222.56     30.72 o 
   1  14   5      232.15      245.38     31.87 o 
   2  14   5      105.75       55.84     18.92 o 
   3  14   5      693.86      735.84     42.77 o 
   4  14   5       26.99       18.76     11.58 o 
   5  14   5      692.60      639.93     33.35 o 
   6  14   5        3.38       -0.59      9.95 o 
   7  14   5     2028.86     1980.08     75.16 o 
   8  14   5        2.23       -0.31     11.49 o 
   9  14   5      717.71      887.25     64.50 o 
  -1  15   5      416.86      495.30     56.50 o 
   0  15   5      193.17      166.74     29.33 o 
   1  15   5      733.87      713.95     52.18 o 
   2  15   5       71.88       92.11     24.33 o 
   3  15   5     1037.51     1047.42     41.48 o 
   4  15   5      146.32      108.16     17.27 o 
   5  15   5      531.47      557.15     32.76 o 
   6  15   5       12.65        6.19     12.23 o 
   7  15   5      938.73      865.25     61.55 o 
   8  15   5       33.81       28.40     22.05 o 
   0  16   5      508.34      783.44     93.32 o 
   1  16   5      228.35      278.66     40.74 o 
   2  16   5      455.59      481.18     46.58 o 
   3  16   5      338.74      404.56     43.82 o 
   4  16   5      144.64      117.33     19.09 o 
   5  16   5      664.07      700.31     37.85 o 
   6  16   5       83.18       80.34     18.75 o 
  -3 -15   6      944.21      821.42     68.82 o 
  -2 -15   6      211.24      169.22     41.55 o 
  -1 -15   6      449.24      375.48     56.28 o 
  -6 -14   6        0.51       -3.38     21.75 o 
  -5 -14   6      889.49      880.90     54.35 o 
  -4 -14   6      143.72      164.79     31.18 o 
  -3 -14   6      833.17      812.30     52.66 o 
  -2 -14   6      149.02      172.36     40.43 o 
  -1 -14   6      808.40      839.03     75.77 o 
   0 -14   6      165.47      192.61     25.53 o 
   1 -14   6      537.64      494.04     49.02 o 
   2 -14   6      223.32      209.07     27.78 o 
  -7 -13   6      609.88      544.79     34.66 o 
  -6 -13   6       38.93       17.59     15.20 o 
  -5 -13   6      702.27      614.57     58.54 o 
  -4 -13   6        3.97        4.86     13.53 o 
  -3 -13   6     1742.12     1671.75     79.88 o 
  -2 -13   6       25.55       39.92     17.69 o 
  -1 -13   6      436.92      447.86     39.99 o 
   0 -13   6      430.00      450.28     33.23 o 
   1 -13   6      987.79      999.47     47.71 o 
   2 -13   6      455.46      463.74     37.09 o 
   3 -13   6      321.14      333.26     33.59 o 
  -8 -12   6       53.94       47.19     36.66 o 
  -7 -12   6     1136.97     1216.21     56.87 o 
  -6 -12   6        0.96       -0.47     11.28 o 
  -5 -12   6     1014.58     1057.48     58.63 o 
  -4 -12   6      140.90      143.37     30.80 o 
  -3 -12   6     1158.53     1139.94     54.86 o 
  -2 -12   6       33.02       51.80     14.02 o 
  -1 -12   6      650.79      612.91     34.96 o 
   0 -12   6      138.66      148.74     21.04 o 
   1 -12   6     1553.79     1459.18     55.93 o 
   2 -12   6      432.71      378.25     32.10 o 
   3 -12   6      841.55      857.81     40.26 o 
   4 -12   6      411.54      458.97     53.71 o 
  -8 -11   6      222.77      227.45     56.16 o 
  -7 -11   6     1121.53     1024.70     40.73 o 
  -6 -11   6        1.12        1.34      8.90 o 
  -5 -11   6     1205.77     1159.76     44.89 o 
  -4 -11   6       78.37       42.87     15.13 o 
  -3 -11   6     2159.47     2155.21     63.82 o 
  -2 -11   6        1.20        3.89      9.94 o 
  -1 -11   6      623.07      625.73     33.51 o 
   0 -11   6      257.58      290.12     41.63 o 
   1 -11   6     1695.56     1587.05     56.35 o 
   2 -11   6      389.63      419.13     27.05 o 
   3 -11   6      752.61      789.80     37.29 o 
   4 -11   6       42.01       22.69     14.85 o 
   5 -11   6      485.23      427.25     37.25 o 
  -9 -10   6      230.37      265.05     62.55 o 
  -8 -10   6      431.46      429.20     71.14 o 
  -7 -10   6      853.81      928.38     35.52 o 
  -6 -10   6      227.88      189.43     18.62 o 
  -5 -10   6      742.69      668.16     28.13 o 
  -4 -10   6       19.14       20.56     14.93 o 
  -3 -10   6     2618.44     2672.36     71.75 o 
  -2 -10   6       36.46       41.56     11.84 o 
  -1 -10   6     1515.52     1507.57     43.39 o 
   0 -10   6       21.94        6.12     10.20 o 
   1 -10   6     2229.88     2192.08     57.90 o 
   2 -10   6      139.75      157.40     17.46 o 
   3 -10   6     1966.00     1871.94     54.72 o 
   4 -10   6      682.27      738.93     35.38 o 
   5 -10   6      534.01      590.61     40.15 o 
   6 -10   6      162.94      200.92     27.73 o 
  -9  -9   6      341.81      322.65     66.12 o 
  -8  -9   6      415.45      301.96     41.95 o 
  -7  -9   6     1508.67     1474.74     68.25 o 
  -6  -9   6      623.02      616.36     25.21 o 
  -5  -9   6      819.95      825.80     45.55 o 
  -4  -9   6      261.96      262.57     16.28 o 
  -3  -9   6     4773.02     4807.79     86.25 o 
  -2  -9   6      617.59      577.23     27.99 o 
  -1  -9   6     1610.92     1614.97     43.54 o 
   0  -9   6        1.88       -0.37      7.34 o 
   1  -9   6     2659.86     2579.60     75.98 o 
   2  -9   6      663.41      639.06     28.71 o 
   3  -9   6     1145.53     1139.37     51.01 o 
   4  -9   6        2.95       -8.96      8.96 o 
   5  -9   6      931.13      882.09     49.02 o 
   6  -9   6      374.09      382.59     33.97 o 
   7  -9   6      330.21      316.18     32.79 o 
  -9  -8   6      389.70      306.29     62.17 o 
  -8  -8   6     1383.59     1297.88     53.56 o 
  -7  -8   6     2074.65     2031.22     68.07 o 
  -6  -8   6      739.34      660.95     24.25 o 
  -5  -8   6     2158.27     2267.71     47.93 o 
  -4  -8   6     1561.17     1500.99     35.85 o 
  -3  -8   6      811.88      755.60     26.78 o 
  -2  -8   6      326.72      329.16     16.22 o 
  -1  -8   6     1509.77     1512.46     40.04 o 
   0  -8   6        8.64        8.50      6.68 o 
   1  -8   6     3213.09     3163.00     70.71 o 
   2  -8   6        4.19        9.38      7.93 o 
   3  -8   6     1524.89     1494.65     43.88 o 
   4  -8   6       17.68        4.61      8.40 o 
   5  -8   6     1121.07     1045.18     38.07 o 
   6  -8   6      140.56      142.20     17.55 o 
   7  -8   6      611.40      594.87     41.14 o 
   8  -8   6      105.08       98.45     37.53 o 
 -10  -7   6     1022.51      933.10    105.29 o 
  -9  -7   6      147.36      169.18     35.14 o 
  -8  -7   6     1013.34     1015.81     46.26 o 
  -7  -7   6     1483.16     1386.44     52.00 o 
  -6  -7   6     2503.55     2479.69     56.64 o 
  -5  -7   6     5223.51     5262.48     89.86 o 
  -4  -7   6     2190.35     2220.94     45.54 o 
  -3  -7   6     3244.94     3186.66     59.57 o 
  -2  -7   6     1107.49     1131.38     29.51 o 
  -1  -7   6     4793.34     4845.70     70.40 o 
   0  -7   6       21.35       20.40      6.12 o 
   1  -7   6     3860.53     3861.74     80.27 o 
   2  -7   6       22.89       22.42      7.75 o 
   3  -7   6     2581.29     2491.28     59.80 o 
   4  -7   6       27.40       24.66      8.96 o 
   5  -7   6     2207.19     2071.07     55.37 o 
   6  -7   6       75.69       76.45     13.68 o 
   7  -7   6      873.48      877.94     46.87 o 
   8  -7   6       16.98       12.91     16.26 o 
 -10  -6   6     1135.71     1050.43    109.24 o 
  -9  -6   6        3.87        1.90     18.65 o 
  -8  -6   6      822.50      812.18     39.88 o 
  -7  -6   6      654.23      650.46     33.82 o 
  -6  -6   6     1445.92     1394.69     41.76 o 
  -5  -6   6     2405.13     2300.27     42.69 o 
  -4  -6   6     1650.16     1602.91     34.95 o 
  -3  -6   6     2353.22     2310.15     45.32 o 
  -2  -6   6     2228.82     2241.84     43.75 o 
  -1  -6   6     2569.04     2777.42     43.72 o 
   0  -6   6     1779.55     1892.85     32.62 o 
   1  -6   6     6216.48     6207.22    102.18 o 
   2  -6   6        5.90        6.79      5.78 o 
   3  -6   6     1634.37     1522.31     40.98 o 
   4  -6   6      187.21      179.58     15.23 o 
   5  -6   6     1916.03     1811.06     49.18 o 
   6  -6   6       22.36       17.35      8.92 o 
   7  -6   6      661.68      700.17     47.90 o 
   8  -6   6       22.59        8.40     13.80 o 
   9  -6   6      570.10      565.75     42.12 o 
 -10  -5   6     1305.47     1482.32    121.03 o 
  -9  -5   6       28.75       -1.63     18.08 o 
  -8  -5   6     1234.56     1144.57     45.67 o 
  -7  -5   6       73.11       50.15     10.27 o 
  -6  -5   6     2927.87     2860.25     67.84 o 
  -5  -5   6     2584.87     2550.14     44.72 o 
  -4  -5   6     3026.47     2908.28     53.10 o 
  -3  -5   6     2764.40     2674.44     49.35 o 
  -2  -5   6      125.43      109.50      7.69 o 
  -1  -5   6     1691.72     1554.39     27.32 o 
   0  -5   6        9.14       11.49      3.57 o 
   1  -5   6     4340.53     4348.04     67.22 o 
   2  -5   6      518.19      483.84     19.36 o 
   3  -5   6     3440.44     3343.40     75.29 o 
   4  -5   6       52.22       44.79      8.43 o 
   5  -5   6     2570.57     2587.60     60.79 o 
   6  -5   6       47.61       42.73      9.31 o 
   7  -5   6     2396.75     2354.83     60.02 o 
   8  -5   6       49.47       49.92     12.31 o 
   9  -5   6     1072.76     1128.61     46.78 o 
 -10  -4   6     1702.61     1549.57    123.09 o 
  -9  -4   6        7.90        5.13     19.84 o 
  -8  -4   6      783.41      664.10     33.61 o 
  -7  -4   6      225.34      195.64     16.23 o 
  -6  -4   6     3138.39     3037.54     69.99 o 
  -5  -4   6      252.87      255.47     16.21 o 
  -4  -4   6     3392.09     3365.61     54.96 o 
  -3  -4   6      407.83      391.41     13.33 o 
  -2  -4   6    10106.99    10064.14    139.62 o 
  -1  -4   6     9179.27     9268.80    129.13 o 
   0  -4   6      697.95      561.58     14.42 o 
   1  -4   6     2388.95     2267.54     42.60 o 
   2  -4   6     3977.59     4043.83     69.18 o 
   3  -4   6     1732.08     1538.11     38.23 o 
   4  -4   6      466.50      474.37     24.66 o 
   5  -4   6      711.21      701.20     25.13 o 
   6  -4   6      239.04      195.21     15.32 o 
   7  -4   6     1097.92     1085.36     35.20 o 
   8  -4   6       44.73       40.57     10.21 o 
   9  -4   6     1050.18     1100.22     43.75 o 
  10  -4   6        5.39        4.56     13.96 o 
 -10  -3   6     1167.45     1246.98    109.12 o 
  -9  -3   6       32.46       23.60     15.45 o 
  -8  -3   6     1669.30     1543.54     46.17 o 
  -7  -3   6       58.07       69.48     10.82 o 
  -6  -3   6     7058.77     6737.86    134.45 o 
  -5  -3   6       35.32       35.78      7.60 o 
  -4  -3   6     2447.08     2281.14     38.78 o 
  -3  -3   6      285.18      342.25      9.60 o 
  -2  -3   6     5232.75     4947.62     72.31 o 
  -1  -3   6     1972.24     1934.26     35.94 o 
   0  -3   6     1285.83     1181.97     22.46 o 
   1  -3   6     1680.24     1682.56     32.77 o 
   2  -3   6     5619.09     5581.06     81.79 o 
   3  -3   6     4852.22     5021.18    120.27 o 
   4  -3   6       96.09       99.21     13.02 o 
   5  -3   6     2970.15     2981.32     64.03 o 
   6  -3   6      484.78      462.76     20.76 o 
   7  -3   6     3252.03     3203.81     71.24 o 
   8  -3   6        1.58        6.79      7.14 o 
   9  -3   6      819.89      849.95     31.33 o 
  10  -3   6       19.51       23.16     16.95 o 
 -10  -2   6      933.70     1132.16    109.93 o 
  -9  -2   6       68.56       83.30     31.15 o 
  -8  -2   6      826.43      787.08     33.39 o 
  -7  -2   6        3.83        8.71      6.97 o 
  -6  -2   6     6564.67     6302.12    123.88 o 
  -5  -2   6       94.06      103.78     10.29 o 
  -4  -2   6     7982.73     7863.46    145.34 o 
  -3  -2   6        0.81        2.69      2.54 o 
  -2  -2   6    15087.34    15253.94    208.67 o 
  -1  -2   6     1581.09     1659.77     29.06 o 
   0  -2   6     3290.91     3177.23     53.12 o 
   1  -2   6     3552.54     3660.39     60.43 o 
   2  -2   6     8250.53     8564.02    119.69 o 
   3  -2   6     3409.19     3668.28     54.81 o 
   4  -2   6     2919.81     3029.82     53.83 o 
   5  -2   6      820.14      763.39     24.06 o 
   6  -2   6     1704.82     1646.45     41.14 o 
   7  -2   6     2209.76     2254.73     48.78 o 
   8  -2   6      257.03      246.52     15.15 o 
   9  -2   6     1320.51     1313.50     36.49 o 
  10  -2   6      135.50      178.03     24.84 o 
 -10  -1   6      888.38     1062.90    108.80 o 
  -9  -1   6      186.59      189.96     18.18 o 
  -8  -1   6      375.57      380.38     22.67 o 
  -7  -1   6       28.14       29.62      8.60 o 
  -6  -1   6     1949.93     1782.17     51.10 o 
  -5  -1   6      315.31      336.78     16.70 o 
  -4  -1   6     1850.76     1932.21     39.37 o 
  -3  -1   6       29.40       26.61      4.60 o 
  -2  -1   6     3659.11     3577.70     50.45 o 
  -1  -1   6      512.72      554.25     13.23 o 
   0  -1   6     8058.64     8144.02    123.02 o 
   1  -1   6     9039.84     9027.64    138.93 o 
   2  -1   6     8900.59     8999.14    116.28 o 
   3  -1   6    10251.97    11137.36    140.75 o 
   4  -1   6     4570.80     4584.60     64.64 o 
   5  -1   6     4135.87     4161.34     60.45 o 
   6  -1   6     2165.75     2092.24     43.50 o 
   7  -1   6     2688.24     2700.62     56.48 o 
   8  -1   6      556.05      530.34     20.38 o 
   9  -1   6      742.68      741.37     33.01 o 
  10  -1   6      205.09      191.37     15.63 o 
  11  -1   6      395.28      385.43     35.07 o 
 -10   0   6      598.40      578.99     86.43 o 
  -9   0   6      710.48      690.59     32.50 o 
  -8   0   6      398.22      403.38     23.27 o 
  -7   0   6       54.46       39.36      9.38 o 
  -6   0   6     2228.59     2088.66     68.87 o 
  -5   0   6      174.62      165.73     22.65 o 
  -4   0   6     2515.69     2454.44     51.36 o 
  -3   0   6        2.47        3.72      3.23 o 
  -2   0   6     5704.44     5605.23     91.67 o 
  -1   0   6      151.72      148.10      7.08 o 
   0   0   6    12621.46    12255.04    181.05 o 
   1   0   6     3230.32     3190.37     82.38 o 
   2   0   6    21358.27    21111.16    263.23 o 
   3   0   6     1796.74     1914.37     32.37 o 
   4   0   6     6700.52     6858.56    100.08 o 
   5   0   6      625.73      629.43     15.51 o 
   6   0   6     5143.84     5309.80     75.56 o 
   7   0   6     3564.90     3606.59     67.05 o 
   8   0   6     1086.11     1155.70     40.36 o 
   9   0   6     2123.97     2159.26     53.14 o 
  10   0   6      306.04      352.93     19.13 o 
  11   0   6      812.32      794.24     45.82 o 
 -10   1   6      429.48      412.96     66.12 o 
  -9   1   6      933.95      921.03     62.84 o 
  -8   1   6      604.67      570.39     27.40 o 
  -7   1   6      636.13      662.58     26.06 o 
  -6   1   6     1624.78     1696.20     51.77 o 
  -5   1   6     1176.83     1159.21     32.39 o 
  -4   1   6     2204.08     2372.01     42.02 o 
  -3   1   6       25.26       37.06      4.82 o 
  -2   1   6     2465.07     2268.25     51.42 o 
  -1   1   6     2250.55     2407.93     45.90 o 
   0   1   6     6736.20     6794.40    131.11 o 
   1   1   6        7.18       -3.38      3.38 o 
   2   1   6     5564.29     5573.80     80.06 o 
   3   1   6     5207.63     5274.42     77.00 o 
   4   1   6     4355.62     4409.21     61.85 o 
   5   1   6     1039.67     1084.92     22.15 o 
   6   1   6     1548.60     1544.75     31.67 o 
   7   1   6     1092.41     1092.57     31.61 o 
   8   1   6     1880.65     1755.21     49.93 o 
   9   1   6     1545.97     1553.03     41.57 o 
  10   1   6      802.94      810.91     28.39 o 
  11   1   6     1012.72      995.69     57.30 o 
  -9   2   6      538.49      554.68     75.62 o 
  -8   2   6      796.19      795.93     66.56 o 
  -7   2   6      455.12      441.22     53.07 o 
  -6   2   6     2269.89     2261.53     60.71 o 
  -5   2   6     2300.96     2323.71     60.05 o 
  -4   2   6     3347.75     3438.39     69.13 o 
  -3   2   6      218.47      177.74     15.17 o 
  -2   2   6    10355.19    10470.22    160.18 o 
  -1   2   6        9.15       11.91      3.79 o 
   0   2   6     3048.43     2918.98     90.79 o 
   1   2   6       61.16       56.52      5.38 o 
   2   2   6    13785.06    13695.05    186.53 o 
   3   2   6      926.45      907.28     22.86 o 
   4   2   6     5287.96     5542.55     75.67 o 
   5   2   6      610.35      635.24     18.64 o 
   6   2   6     2484.00     2741.07     52.85 o 
   7   2   6     2004.28     2005.01     47.80 o 
   8   2   6      698.47      711.91     25.37 o 
   9   2   6      866.89      951.32     33.56 o 
  10   2   6     1225.77     1355.38     60.72 o 
  11   2   6      472.74      488.05     58.16 o 
  -9   3   6      830.35      790.90     58.95 o 
  -8   3   6      292.72      294.71     23.02 o 
  -7   3   6      603.65      595.13     28.58 o 
  -6   3   6     2345.92     2317.24     63.36 o 
  -5   3   6     1170.37     1134.79     32.42 o 
  -4   3   6     2275.64     2214.65     50.11 o 
  -3   3   6     2332.27     2176.78     52.49 o 
  -2   3   6    14503.38    15327.99    267.31 o 
  -1   3   6     4591.18     4925.71     72.44 o 
   0   3   6     3843.17     3979.82     64.91 o 
   1   3   6     2503.79     2395.24     46.50 o 
   2   3   6    27089.36    27191.23    396.30 o 
   3   3   6     4548.58     4810.66     59.94 o 
   4   3   6      818.56      742.01     13.75 o 
   5   3   6       71.19       82.75      6.29 o 
   6   3   6     2815.49     2970.89     62.16 o 
   7   3   6      151.22      150.99      9.98 o 
   8   3   6      802.53      877.31     42.35 o 
   9   3   6     1098.98     1235.80     66.35 o 
  10   3   6     1053.90     1271.61     71.17 o 
  -9   4   6      994.94      962.27     65.12 o 
  -8   4   6      353.73      353.87     86.30 o 
  -7   4   6      603.98      563.45     40.00 o 
  -6   4   6     1140.25     1099.40     39.11 o 
  -5   4   6     2003.49     2040.86     57.38 o 
  -4   4   6     1865.32     1806.62     44.65 o 
  -3   4   6      371.85      365.85     16.78 o 
  -2   4   6     1850.84     1797.82     36.85 o 
  -1   4   6      467.51      499.65     14.70 o 
   0   4   6     1862.09     1832.84     34.65 o 
   1   4   6      902.46     1005.38     21.27 o 
   2   4   6     4667.98     4428.82     70.94 o 
   3   4   6     3500.45     3291.23     54.58 o 
   4   4   6    10840.49    10929.27    150.77 o 
   5   4   6        0.19        0.45      3.33 o 
   6   4   6     3315.43     3292.82     64.60 o 
   7   4   6      244.09      232.73     14.26 o 
   8   4   6     2237.06     2413.49     81.63 o 
   9   4   6      362.41      380.21     23.67 o 
  10   4   6     1381.93     1722.60     63.85 o 
  -9   5   6     1255.13     1283.68     76.11 o 
  -8   5   6       87.17       70.04     46.94 o 
  -7   5   6     1267.58     1163.52     43.89 o 
  -6   5   6      392.10      381.15     43.00 o 
  -5   5   6     1680.81     1571.79     43.55 o 
  -4   5   6     1975.82     1835.58     46.69 o 
  -3   5   6      754.07      681.50     23.94 o 
  -2   5   6     8578.66     8859.31    154.84 o 
  -1   5   6     5128.46     5259.42     78.13 o 
   0   5   6    10600.51    10431.28    145.17 o 
   1   5   6        7.07        5.38      2.87 o 
   2   5   6     8910.66     9002.59    154.06 o 
   3   5   6     1549.14     1393.71     29.34 o 
   4   5   6     5268.25     5174.92     76.93 o 
   5   5   6      516.25      506.09     12.42 o 
   6   5   6     3706.14     3683.48     75.29 o 
   7   5   6      532.26      546.06     18.41 o 
   8   5   6     2352.92     2435.24     52.47 o 
   9   5   6       18.79       16.78      7.80 o 
  10   5   6     1375.20     1664.70     47.40 o 
  11   5   6       79.17       41.24     31.15 o 
  -8   6   6        1.66        6.25     19.65 o 
  -7   6   6     1236.56     1214.44     47.41 o 
  -6   6   6      230.10      239.08     19.29 o 
  -5   6   6     3040.72     3102.96     72.41 o 
  -4   6   6       41.62       31.22      9.64 o 
  -3   6   6      916.14      981.44     39.01 o 
  -2   6   6      982.96      997.00     28.06 o 
  -1   6   6     1801.00     1627.90     48.93 o 
   0   6   6      904.59      831.22     20.78 o 
   1   6   6      982.06     1031.61     30.65 o 
   2   6   6     7297.69     7492.88     97.58 o 
   3   6   6      832.06      849.64     22.50 o 
   4   6   6     4344.60     4336.14     73.54 o 
   5   6   6       30.83       27.96      5.04 o 
   6   6   6     4241.46     3929.70     80.47 o 
   7   6   6       26.56       20.42      6.91 o 
   8   6   6     3043.81     3002.91     68.24 o 
   9   6   6      185.16      188.65     16.03 o 
  10   6   6     1494.56     1662.37     54.58 o 
  11   6   6       16.03       18.00     17.23 o 
  -8   7   6        2.06        9.83     21.47 o 
  -7   7   6      740.71      673.36     55.10 o 
  -6   7   6      103.16      112.04     15.97 o 
  -5   7   6     2836.37     2780.31     78.00 o 
  -4   7   6      481.24      489.77     27.22 o 
  -3   7   6     2764.24     2751.38     92.08 o 
  -2   7   6     2267.24     2361.87     53.28 o 
  -1   7   6     4629.83     4918.51     94.30 o 
   0   7   6      228.97      204.97     32.81 o 
   1   7   6       11.84       31.27     12.53 o 
   2   7   6     2905.37     2929.30     47.70 o 
   3   7   6     2638.08     2605.67     53.07 o 
   4   7   6      574.08      640.62     21.61 o 
   5   7   6       12.67       14.52      4.92 o 
   6   7   6     2988.70     2846.67     52.93 o 
   7   7   6        2.89       -7.68      7.68 o 
   8   7   6     3009.66     2987.98     68.96 o 
   9   7   6       50.69       56.79     10.98 o 
  10   7   6     2386.23     2363.03     73.57 o 
  11   7   6        1.34      -15.21     15.83 o 
  -7   8   6      984.46     1042.75     68.87 o 
  -6   8   6       77.09       37.20     16.22 o 
  -5   8   6     1533.71     1564.52     70.60 o 
  -4   8   6      132.09       76.61     24.54 o 
  -3   8   6     1941.67     1902.72     58.86 o 
  -2   8   6       12.05        3.25      6.29 o 
  -1   8   6     3701.96     3772.91     77.78 o 
   0   8   6      820.25      941.09     51.12 o 
   1   8   6     1436.15     1794.31     37.82 o 
   2   8   6      553.15      713.55     49.01 o 
   3   8   6     2262.36     2344.86    126.01 o 
   4   8   6     2133.03     2167.37     77.61 o 
   5   8   6      248.23      250.02     17.68 o 
   6   8   6     1339.98     1388.04     42.89 o 
   7   8   6      465.33      483.86     23.64 o 
   8   8   6     1130.38     1228.88     39.51 o 
   9   8   6       64.00       38.99     10.70 o 
  10   8   6     1117.34     1098.20     62.12 o 
  11   8   6       96.63       54.41     32.06 o 
  -7   9   6      594.80      560.50     44.71 o 
  -6   9   6       21.33       26.94     22.44 o 
  -5   9   6     1286.78     1320.94    109.55 o 
  -4   9   6       41.31       30.54     12.73 o 
  -3   9   6     1627.05     1673.98     56.79 o 
  -2   9   6        7.15       11.02      7.39 o 
  -1   9   6     4217.83     4348.21     89.57 o 
   0   9   6      324.49      314.98     18.36 o 
   1   9   6     1280.97     1313.53     33.12 o 
   2   9   6      232.16      281.16     37.67 o 
   3   9   6     4988.54     5935.40    190.91 o 
   4   9   6      938.02     1236.36    135.63 o 
   5   9   6     1893.90     1983.67     55.53 o 
   6   9   6      867.87      950.28     62.57 o 
   7   9   6     1188.06     1163.33     35.53 o 
   8   9   6      916.15      960.00     39.94 o 
   9   9   6      143.86      144.52     22.69 o 
  10   9   6      926.66      977.52     59.94 o 
  11   9   6       80.80       63.12     27.36 o 
  -6  10   6      392.03      346.24     52.02 o 
  -5  10   6      853.42     1012.64     63.33 o 
  -4  10   6       24.12       10.22     18.29 o 
  -3  10   6     1430.88     1374.73     60.90 o 
  -2  10   6       25.99       20.35      9.37 o 
  -1  10   6     3633.27     3879.98     84.11 o 
   0  10   6       86.71      118.05     17.17 o 
   1  10   6     3010.12     3034.95     83.33 o 
   2  10   6      126.47      112.60     14.26 o 
   3  10   6     3188.48     3521.21     91.83 o 
   4  10   6      685.34      695.33     37.91 o 
   5  10   6     2615.79     3121.74     87.49 o 
   6  10   6      840.33     1060.40     43.73 o 
   7  10   6     1924.63     2917.15     97.80 o 
   8  10   6      573.46      770.84     56.60 o 
   9  10   6      879.62      854.99     41.00 o 
  10  10   6      176.13      156.38     29.18 o 
  11  10   6      192.71      179.40     33.24 o 
  -5  11   6      462.25      418.17     62.58 o 
  -4  11   6      167.64      135.85     30.38 o 
  -3  11   6      742.91      787.71     42.09 o 
  -2  11   6       70.66       84.59     14.00 o 
  -1  11   6     1815.02     1717.56     49.18 o 
   0  11   6      179.06      179.28     16.79 o 
   1  11   6     3275.18     3402.31     87.11 o 
   2  11   6       82.23      113.61     21.50 o 
   3  11   6     2828.37     2850.87     94.67 o 
   4  11   6      410.88      406.82     22.87 o 
   5  11   6     1965.82     2316.97     50.97 o 
   6  11   6      839.33      853.34     43.93 o 
   7  11   6     2395.12     2775.75     74.60 o 
   8  11   6     1241.84     1332.67     32.84 o 
   9  11   6      438.50      699.39     66.81 o 
  10  11   6      177.15      216.34     32.61 o 
  -5  12   6      364.91      423.95     49.97 o 
  -4  12   6      149.35      148.57     31.96 o 
  -3  12   6      428.95      503.52     37.40 o 
  -2  12   6       43.37       48.16     15.79 o 
  -1  12   6     1875.45     1993.88     56.21 o 
   0  12   6      322.54      324.19     25.98 o 
   1  12   6     1725.48     1794.86     72.62 o 
   2  12   6       40.12       32.52     11.67 o 
   3  12   6     2740.78     2659.85     74.12 o 
   4  12   6        3.20       -1.95      8.15 o 
   5  12   6      836.63      978.63     68.63 o 
   6  12   6      258.82      277.88     24.80 o 
   7  12   6     1656.98     1810.90     41.50 o 
   8  12   6      575.23      697.29     26.52 o 
   9  12   6      768.83     1016.47    103.19 o 
  10  12   6      413.30      453.78     48.32 o 
  -4  13   6      278.95      280.84     42.05 o 
  -3  13   6      306.56      317.08     85.43 o 
  -2  13   6      195.95      239.71     27.67 o 
  -1  13   6      425.70      475.73     33.64 o 
   0  13   6      227.44      227.00     29.37 o 
   1  13   6      817.95      780.34     48.12 o 
   2  13   6       13.99       -1.31     12.41 o 
   3  13   6     1576.05     1522.65     47.65 o 
   4  13   6       28.86       18.69     10.09 o 
   5  13   6     1099.98     1069.41     38.91 o 
   6  13   6      152.56      127.79     16.43 o 
   7  13   6     1210.00     1319.38     35.62 o 
   8  13   6       72.30      109.89     19.98 o 
   9  13   6      419.66      493.43     47.95 o 
  -3  14   6      231.40      187.89     35.17 o 
  -2  14   6      291.25      347.17     42.95 o 
  -1  14   6      467.49      515.86     44.41 o 
   0  14   6      379.29      395.96     39.38 o 
   1  14   6      586.84      584.94     62.33 o 
   2  14   6      115.72      111.84     23.57 o 
   3  14   6      579.88      671.40     33.53 o 
   4  14   6        8.64       12.94     10.47 o 
   5  14   6     1177.61     1154.61     62.21 o 
   6  14   6       16.49       14.17     11.46 o 
   7  14   6     1082.24     1105.24     42.91 o 
   8  14   6        5.91        3.12     12.09 o 
   9  14   6      546.14      553.65     52.37 o 
  -1  15   6      234.42      222.06     36.98 o 
   0  15   6      407.30      398.68     63.52 o 
   1  15   6      952.71     1115.36     81.76 o 
   2  15   6      420.72      411.16     41.36 o 
   3  15   6      683.43      710.21     36.08 o 
   4  15   6      191.00      173.76     20.93 o 
   5  15   6     1012.48     1013.13     41.64 o 
   6  15   6        6.34       17.73     12.68 o 
   7  15   6     1016.90      965.65     47.08 o 
   8  15   6       14.35        9.41     13.42 o 
   1  16   6      110.05      152.69     30.13 o 
   2  16   6      239.05      260.62     41.55 o 
   3  16   6      238.03      286.85     37.90 o 
   4  16   6      114.33      113.26     18.93 o 
   5  16   6      535.06      531.97     33.80 o 
   6  16   6      174.60      190.44     22.05 o 
  -5 -14   7     1029.94     1070.20     57.10 o 
  -4 -14   7       30.86       38.25     18.83 o 
  -3 -14   7     1020.86      984.72     58.63 o 
  -2 -14   7      223.67      283.35     48.82 o 
  -1 -14   7      599.32      620.04     67.88 o 
   0 -14   7      266.42      286.60     36.61 o 
   1 -14   7      497.52      384.28     35.23 o 
  -6 -13   7        0.54       -2.96     14.66 o 
  -5 -13   7      832.24      822.83     50.58 o 
  -4 -13   7       18.52        0.58     15.03 o 
  -3 -13   7      723.98      648.98    103.23 o 
  -2 -13   7      316.61      296.53     33.68 o 
  -1 -13   7      518.46      524.56     45.28 o 
   0 -13   7      340.76      342.70     30.70 o 
   1 -13   7      716.94      620.26     40.49 o 
   2 -13   7      719.22      670.53     42.81 o 
   3 -13   7      411.41      422.57     37.32 o 
  -7 -12   7     1252.69     1227.73    157.66 o 
  -6 -12   7       54.52       49.09     14.74 o 
  -5 -12   7      924.57      964.79     49.87 o 
  -4 -12   7        5.60       19.95     15.31 o 
  -3 -12   7     1336.24     1298.19     59.73 o 
  -2 -12   7       69.15       52.49     16.09 o 
  -1 -12   7      415.18      413.31     49.20 o 
   0 -12   7      171.09      170.91     22.26 o 
   1 -12   7      959.52      905.01     51.65 o 
   2 -12   7      627.31      585.00     38.58 o 
   3 -12   7      702.76      679.07     43.07 o 
   4 -12   7      345.30      322.08     33.16 o 
  -8 -11   7      112.50       85.11     41.93 o 
  -7 -11   7      783.24      689.35     61.39 o 
  -6 -11   7       93.82       89.01     13.63 o 
  -5 -11   7      874.00      905.89     40.20 o 
  -4 -11   7       83.55       67.91     17.83 o 
  -3 -11   7     2030.77     2008.38    137.91 o 
  -2 -11   7        8.99       10.20     11.14 o 
  -1 -11   7      342.09      307.23     31.32 o 
   0 -11   7      223.39      236.77     23.76 o 
   1 -11   7     1535.17     1512.11     55.46 o 
   2 -11   7       63.34       66.84     13.98 o 
   3 -11   7      361.77      341.51     29.86 o 
   4 -11   7      126.28       95.80     20.45 o 
   5 -11   7      307.80      318.67     41.59 o 
  -8 -10   7      207.40      200.75     52.90 o 
  -7 -10   7      976.65      986.15     34.93 o 
  -6 -10   7       53.64       67.19     13.64 o 
  -5 -10   7     1112.87     1081.18     37.47 o 
  -4 -10   7      467.12      438.12     41.98 o 
  -3 -10   7     2283.44     2291.90     98.05 o 
  -2 -10   7      314.00      292.66     23.35 o 
  -1 -10   7     2780.49     2728.98     65.03 o 
   0 -10   7      218.67      198.26     27.65 o 
   1 -10   7     1684.62     1631.68     48.50 o 
   2 -10   7        1.91       -4.90      9.21 o 
   3 -10   7      706.03      675.86     33.36 o 
   4 -10   7      325.79      310.69     25.15 o 
   5 -10   7      882.92      888.87     58.50 o 
   6 -10   7      107.42       81.53     21.09 o 
  -9  -9   7      355.22      384.38     74.58 o 
  -8  -9   7      350.45      281.60     60.17 o 
  -7  -9   7     1373.58     1359.12     38.22 o 
  -6  -9   7      497.63      419.25     26.30 o 
  -5  -9   7     1897.98     1901.94     49.30 o 
  -4  -9   7        4.22       -1.23      6.67 o 
  -3  -9   7     2430.26     2486.66     59.19 o 
  -2  -9   7      130.14      102.00     14.79 o 
  -1  -9   7     2329.56     2294.69     55.91 o 
   0  -9   7      171.84      188.10     19.70 o 
   1  -9   7     2398.64     2426.46     60.77 o 
   2  -9   7      983.77      972.16     34.87 o 
   3  -9   7      845.27      835.80     33.26 o 
   4  -9   7      162.21      149.61     22.45 o 
   5  -9   7      425.55      409.52     27.63 o 
   6  -9   7      130.71      103.10     20.96 o 
   7  -9   7      578.75      608.31     58.48 o 
  -9  -8   7      426.73      441.48     74.96 o 
  -8  -8   7      598.91      577.09     55.99 o 
  -7  -8   7     1542.84     1397.29     54.72 o 
  -6  -8   7     1396.88     1278.12     45.11 o 
  -5  -8   7     1603.63     1594.08     41.05 o 
  -4  -8   7     2514.82     2427.05     51.16 o 
  -3  -8   7     3185.19     3192.81     69.38 o 
  -2  -8   7      122.20      111.55     12.23 o 
  -1  -8   7     2562.91     2612.46     58.99 o 
   0  -8   7      112.24      103.53     11.04 o 
   1  -8   7     4167.48     4011.08     85.46 o 
   2  -8   7        0.71        0.85      7.49 o 
   3  -8   7     1763.32     1780.61     49.67 o 
   4  -8   7        3.97        3.46      8.49 o 
   5  -8   7     2245.69     2131.16     59.05 o 
   6  -8   7      233.90      240.47     21.81 o 
   7  -8   7      575.57      642.85     42.89 o 
  -9  -7   7       66.00       29.46     30.77 o 
  -8  -7   7      784.86      745.74     51.57 o 
  -7  -7   7     1464.64     1521.35     56.27 o 
  -6  -7   7     1778.76     1722.08     44.23 o 
  -5  -7   7       90.44       93.12      9.98 o 
  -4  -7   7      926.93      953.73     26.47 o 
  -3  -7   7     1135.88     1115.95     28.97 o 
  -2  -7   7       48.76       48.93      7.81 o 
  -1  -7   7     1443.47     1401.09     30.28 o 
   0  -7   7      127.25      128.78     11.07 o 
   1  -7   7     7184.67     7111.88    133.91 o 
   2  -7   7       47.41       41.80      9.10 o 
   3  -7   7     3303.88     3152.66     75.33 o 
   4  -7   7        2.32       -5.95      7.25 o 
   5  -7   7     2905.41     2747.62     67.99 o 
   6  -7   7       66.04       65.19     13.79 o 
   7  -7   7     1165.55     1162.16     51.91 o 
   8  -7   7       13.58       11.41     15.56 o 
 -10  -6   7     1364.74     1162.49    116.39 o 
  -9  -6   7        2.54       -5.33     25.32 o 
  -8  -6   7      733.17      678.71     49.27 o 
  -7  -6   7      929.73      853.70     40.18 o 
  -6  -6   7     2479.83     2420.18     61.50 o 
  -5  -6   7       54.41       44.74      7.58 o 
  -4  -6   7     1351.79     1333.77     36.87 o 
  -3  -6   7     1912.22     1760.11     37.84 o 
  -2  -6   7     1500.68     1463.37     37.25 o 
  -1  -6   7     1412.37     1343.57     26.07 o 
   0  -6   7        5.14       15.15      5.49 o 
   1  -6   7     4982.88     4775.44     93.95 o 
   2  -6   7      222.97      227.12     15.91 o 
   3  -6   7     2234.30     2075.32     51.20 o 
   4  -6   7       99.34       91.76     11.76 o 
   5  -6   7     3759.63     3642.74     81.09 o 
   6  -6   7        3.18       -8.53      8.53 o 
   7  -6   7      785.60      786.51     33.61 o 
   8  -6   7        3.78       -1.85     14.94 o 
   9  -6   7      675.23      709.99     46.71 o 
 -10  -5   7     1274.94     1347.51    116.70 o 
  -9  -5   7      143.65      133.71     40.43 o 
  -8  -5   7     2379.49     2221.23    105.22 o 
  -7  -5   7      683.63      664.41     31.85 o 
  -6  -5   7     2685.24     2641.31     64.82 o 
  -5  -5   7      580.07      593.19     24.31 o 
  -4  -5   7     1481.70     1417.50     29.70 o 
  -3  -5   7     2499.02     2531.75     47.94 o 
  -2  -5   7     3644.76     3667.95     64.17 o 
  -1  -5   7     2902.99     3093.26     47.02 o 
   0  -5   7     2546.68     2528.86     40.07 o 
   1  -5   7     5866.30     5643.20     93.16 o 
   2  -5   7      271.27      240.08     15.59 o 
   3  -5   7      683.15      641.17     23.69 o 
   4  -5   7       19.10       15.83      6.74 o 
   5  -5   7     1983.42     1994.06     51.14 o 
   6  -5   7       23.44       16.79      7.79 o 
   7  -5   7      950.36      976.83     49.12 o 
   8  -5   7       36.05       48.04     16.75 o 
   9  -5   7      772.39      824.26     41.74 o 
 -10  -4   7      886.26      831.76     98.78 o 
  -9  -4   7       60.74       42.50     24.10 o 
  -8  -4   7     1439.70     1409.75     51.75 o 
  -7  -4   7       48.21       34.25      9.67 o 
  -6  -4   7     6999.39     6963.24    137.58 o 
  -5  -4   7      708.75      707.53     26.50 o 
  -4  -4   7     3717.86     3751.47     60.55 o 
  -3  -4   7     1220.13     1207.77     25.42 o 
  -2  -4   7    10929.16    11260.89    155.92 o 
  -1  -4   7     6787.71     6906.68     99.44 o 
   0  -4   7     8646.04     9195.59    120.07 o 
   1  -4   7     1598.10     1488.66     28.54 o 
   2  -4   7     5676.02     5568.92    104.21 o 
   3  -4   7     3704.15     3560.09     72.72 o 
   4  -4   7       62.92       51.93      8.57 o 
   5  -4   7     1356.77     1312.66     37.41 o 
   6  -4   7       41.84       40.59      9.49 o 
   7  -4   7     1845.57     1767.77     48.55 o 
   8  -4   7       18.19       16.95      8.91 o 
   9  -4   7      782.24      811.67     42.89 o 
  10  -4   7       23.02       32.27     18.83 o 
 -10  -3   7     1123.24     1038.40    108.68 o 
  -9  -3   7      176.45      142.71     44.37 o 
  -8  -3   7      983.66      959.46     35.94 o 
  -7  -3   7       45.98       33.61      8.95 o 
  -6  -3   7     7785.08     7367.12    143.83 o 
  -5  -3   7     1016.74      932.88     57.81 o 
  -4  -3   7     2748.08     2599.89     49.46 o 
  -3  -3   7      152.23      129.27     10.38 o 
  -2  -3   7     4769.86     4532.07     63.55 o 
  -1  -3   7    18668.27    19581.32    286.72 o 
   0  -3   7     7316.47     7506.35     98.56 o 
   1  -3   7     3178.37     3196.61     62.56 o 
   2  -3   7    11140.01    11166.53    171.09 o 
   3  -3   7     1253.08     1132.10     30.35 o 
   4  -3   7      177.68      139.83     12.73 o 
   5  -3   7     2852.81     2881.70     62.98 o 
   6  -3   7      490.00      490.47     21.88 o 
   7  -3   7     1363.80     1313.32     35.48 o 
   8  -3   7       19.01       11.89      7.69 o 
   9  -3   7      961.45      996.31     33.07 o 
  10  -3   7       56.74       51.06     18.37 o 
 -10  -2   7      648.08      703.27     93.51 o 
  -9  -2   7      114.87      135.82     42.37 o 
  -8  -2   7      884.05      843.20     35.76 o 
  -7  -2   7       14.75        8.20      6.86 o 
  -6  -2   7     9311.88     9104.71    172.30 o 
  -5  -2   7       71.01       87.12     10.21 o 
  -4  -2   7     6767.86     6515.17    124.37 o 
  -3  -2   7       17.64       11.88      3.90 o 
  -2  -2   7    13935.73    14245.70    196.39 o 
  -1  -2   7       61.14       76.81      6.33 o 
   0  -2   7     3150.09     3005.99     50.53 o 
   1  -2   7     6434.08     6604.88    103.64 o 
   2  -2   7     4153.82     4246.62     70.29 o 
   3  -2   7     3953.69     3776.10     64.62 o 
   4  -2   7     3475.43     3569.40     71.35 o 
   5  -2   7     3389.32     3244.90     67.43 o 
   6  -2   7      557.64      531.35     21.93 o 
   7  -2   7     3145.88     3022.82     61.15 o 
   8  -2   7      776.43      767.02     32.27 o 
   9  -2   7     1918.22     1926.64     47.22 o 
  10  -2   7      522.64      492.84     37.77 o 
 -10  -1   7      690.96      831.38    100.78 o 
  -9  -1   7      202.14      184.06     32.77 o 
  -8  -1   7     1658.21     1664.81     53.65 o 
  -7  -1   7      418.38      383.34     22.57 o 
  -6  -1   7     1590.78     1518.82     47.03 o 
  -5  -1   7       35.86       25.93     10.67 o 
  -4  -1   7     2928.55     2778.40     61.32 o 
  -3  -1   7      221.56      274.19     12.13 o 
  -2  -1   7     2052.71     1980.00     31.70 o 
  -1  -1   7      496.58      572.79     14.14 o 
   0  -1   7     7202.75     6787.49    117.18 o 
   1  -1   7     9555.20     9603.50    130.39 o 
   2  -1   7     7910.45     8065.85    105.56 o 
   3  -1   7     2889.81     2927.26     47.40 o 
   4  -1   7     6558.66     6679.11    101.87 o 
   5  -1   7     3623.65     3663.56     66.40 o 
   6  -1   7     2342.14     2283.65     47.32 o 
   7  -1   7      751.63      755.86     23.73 o 
   8  -1   7      215.82      227.32     14.38 o 
   9  -1   7      977.12     1082.53     39.63 o 
  10  -1   7      140.87      152.71     22.72 o 
  11  -1   7      659.12      660.90     51.69 o 
 -10   0   7      328.82      286.99     61.73 o 
  -9   0   7      826.42      708.70     63.46 o 
  -8   0   7      982.82      876.16     36.72 o 
  -7   0   7      463.27      409.15     23.19 o 
  -6   0   7     2878.61     2896.03     75.39 o 
  -5   0   7      923.91     1013.96     34.63 o 
  -4   0   7     4884.83     4861.23    109.22 o 
  -3   0   7      425.97      521.94     17.55 o 
  -2   0   7    10674.90    10888.92    153.86 o 
  -1   0   7        1.50        1.35      2.61 o 
   0   0   7     6985.72     6882.68    116.73 o 
   1   0   7      696.28      774.39     20.13 o 
   2   0   7    17105.86    17262.48    217.18 o 
   3   0   7      818.98      842.66     18.26 o 
   4   0   7     4498.45     4592.48     64.84 o 
   5   0   7      510.53      493.74     13.14 o 
   6   0   7     5555.02     5466.41     93.46 o 
   7   0   7     5722.36     5857.76    101.30 o 
   8   0   7      540.99      575.98     23.29 o 
   9   0   7      566.27      577.76     46.51 o 
  10   0   7      773.11      834.49     45.11 o 
  11   0   7     1512.46     1692.86     65.95 o 
  -9   1   7      337.13      332.36     58.60 o 
  -8   1   7     1104.45     1085.39     70.04 o 
  -7   1   7     1174.05     1150.94     41.18 o 
  -6   1   7     2180.10     2056.19     58.79 o 
  -5   1   7      965.08      972.98     33.94 o 
  -4   1   7      854.61      794.07     28.73 o 
  -3   1   7      844.98      883.73     26.81 o 
  -2   1   7    21462.86    21726.43    412.94 o 
  -1   1   7     1104.52     1169.71     34.28 o 
   0   1   7     5636.54     5679.45    164.25 o 
   1   1   7      516.92      527.28     15.63 o 
   2   1   7    24005.78    23417.96    349.33 o 
   3   1   7      320.80      342.76     11.56 o 
   4   1   7       28.76       39.54      4.78 o 
   5   1   7      212.33      222.31      9.50 o 
   6   1   7     7200.59     7163.14    119.13 o 
   7   1   7     2315.38     2344.25     59.22 o 
   8   1   7      374.55      398.21     19.09 o 
   9   1   7      557.40      550.38     25.20 o 
  10   1   7      244.27      240.85     16.90 o 
  11   1   7      804.83      724.02     43.93 o 
  -9   2   7      159.52      117.01     40.49 o 
  -8   2   7      718.05      672.28     31.64 o 
  -7   2   7      993.26     1001.84     37.35 o 
  -6   2   7     3924.42     3720.67     90.62 o 
  -5   2   7     1809.35     1748.30     49.64 o 
  -4   2   7     1102.40     1175.48     31.36 o 
  -3   2   7     2465.32     2502.17     46.47 o 
  -2   2   7     4990.93     4942.63    112.05 o 
  -1   2   7     2660.06     2801.12     54.12 o 
   0   2   7     7527.70     7368.11    179.48 o 
   1   2   7     5901.00     5989.29     92.74 o 
   2   2   7    15728.81    15591.08    212.71 o 
   3   2   7      163.84      154.88      6.58 o 
   4   2   7     4669.21     4537.00     56.25 o 
   5   2   7     1571.80     1665.54     28.34 o 
   6   2   7     3369.49     3549.95     71.79 o 
   7   2   7     1657.27     1559.94     45.52 o 
   8   2   7     5896.12     6014.48    135.99 o 
   9   2   7     1351.43     1282.83     42.22 o 
  10   2   7      947.94     1020.24     33.69 o 
  11   2   7      340.95      406.37     34.39 o 
  -9   3   7      528.28      525.44     62.20 o 
  -8   3   7      419.10      423.40     34.52 o 
  -7   3   7      687.86      666.64     31.15 o 
  -6   3   7     1997.86     1899.18     55.61 o 
  -5   3   7     2753.35     2646.73     68.54 o 
  -4   3   7     3625.08     3573.85     73.66 o 
  -3   3   7     2912.29     2649.25     56.48 o 
  -2   3   7     1731.97     1667.62     43.06 o 
  -1   3   7     1992.90     2035.80     42.22 o 
   0   3   7     2677.05     2733.33     53.21 o 
   1   3   7       15.13       11.53      4.06 o 
   2   3   7     5411.06     5435.61     85.47 o 
   3   3   7     3548.77     3748.58     52.70 o 
   4   3   7    11857.33    12001.21    133.37 o 
   5   3   7       21.66       20.94      3.96 o 
   6   3   7     3136.70     3096.65     53.61 o 
   7   3   7      214.14      222.81     13.19 o 
   8   3   7     6195.66     6436.57    146.96 o 
   9   3   7      329.34      354.00     19.88 o 
  10   3   7     1650.06     1963.18     58.67 o 
  11   3   7      139.41      210.21     46.94 o 
  -9   4   7     1009.49      954.74     65.29 o 
  -8   4   7      252.76      166.63     31.19 o 
  -7   4   7      840.73      838.38     36.41 o 
  -6   4   7      372.34      396.97     23.95 o 
  -5   4   7     3262.66     3374.02     74.38 o 
  -4   4   7     3224.68     3350.77     81.91 o 
  -3   4   7     1746.27     1704.26     47.77 o 
  -2   4   7     1389.90     1376.74     30.52 o 
  -1   4   7     6163.99     6526.85    108.88 o 
   0   4   7     4918.89     4702.48     77.18 o 
   1   4   7      183.13      194.50     10.80 o 
   2   4   7     8588.00     8627.67    207.50 o 
   3   4   7     2865.30     3045.18     51.64 o 
   4   4   7     6037.06     5935.24     84.07 o 
   5   4   7      108.72       91.56      8.61 o 
   6   4   7     4959.12     5067.96     88.80 o 
   7   4   7        0.36        4.30      4.92 o 
   8   4   7     4984.61     5135.51     93.44 o 
   9   4   7       64.74       58.09     10.37 o 
  10   4   7     1940.88     2358.49     98.10 o 
  -8   5   7      151.80      126.88     27.09 o 
  -7   5   7      676.35      669.46     34.06 o 
  -6   5   7        1.53        2.66      8.04 o 
  -5   5   7     3439.22     3369.86     75.57 o 
  -4   5   7      914.21      896.78     30.02 o 
  -3   5   7     1594.75     1637.82     42.17 o 
  -2   5   7     4214.37     4147.88     82.93 o 
  -1   5   7     1344.53     1355.80     29.88 o 
   0   5   7     7635.07     7750.40    110.41 o 
   1   5   7     1196.73     1207.48     23.21 o 
   2   5   7     8915.66     8760.09    150.64 o 
   3   5   7       25.82       20.40      3.72 o 
   4   5   7    11347.49    11609.18    174.25 o 
   5   5   7      613.45      597.86     16.81 o 
   6   5   7     7463.84     7437.29    143.66 o 
   7   5   7        0.10        5.12      5.32 o 
   8   5   7     2631.69     2704.41     57.02 o 
   9   5   7        6.21       17.77      7.82 o 
  10   5   7     1878.57     2040.12     56.10 o 
  11   5   7      228.36      364.64     62.49 o 
  -8   6   7        9.72       11.98     18.59 o 
  -7   6   7     1128.71     1079.18    105.86 o 
  -6   6   7       47.29       40.35     16.93 o 
  -5   6   7      331.72      308.57     20.42 o 
  -4   6   7       37.20       47.13      9.08 o 
  -3   6   7     1227.85     1182.79     35.48 o 
  -2   6   7     4583.26     4724.64     81.80 o 
  -1   6   7     2247.74     2355.02     45.60 o 
   0   6   7     1763.17     1798.93     34.83 o 
   1   6   7     4453.14     4394.79     66.78 o 
   2   6   7    17181.74    17167.84    233.39 o 
   3   6   7     6604.58     6890.49     98.07 o 
   4   6   7       20.92       16.29      5.19 o 
   5   6   7      713.39      748.73     21.34 o 
   6   6   7     5192.29     5265.23    103.21 o 
   7   6   7      489.25      503.40     28.14 o 
   8   6   7     1370.57     1378.65     39.94 o 
   9   6   7        0.09       -5.85      9.43 o 
  10   6   7      982.32      971.74     35.83 o 
  11   6   7      113.37      124.47     42.87 o 
  -8   7   7      100.49       52.69     42.99 o 
  -7   7   7     1273.79     1207.09     68.81 o 
  -6   7   7      293.99      262.02     26.19 o 
  -5   7   7     1838.57     1672.50     62.83 o 
  -4   7   7      231.61      213.23     18.09 o 
  -3   7   7     3018.40     2887.31     76.90 o 
  -2   7   7     1206.92     1307.85     40.85 o 
  -1   7   7     2278.35     2294.41     51.29 o 
   0   7   7      987.98      923.33     26.66 o 
   1   7   7     1186.50     1254.72     25.99 o 
   2   7   7     2611.91     2651.89     44.23 o 
   3   7   7     1454.73     1369.63     49.91 o 
   4   7   7     1523.61     1492.45     35.99 o 
   5   7   7       51.31       42.47      6.53 o 
   6   7   7     1761.47     1645.53     35.37 o 
   7   7   7      426.16      404.53     20.95 o 
   8   7   7     2108.48     2049.78     68.10 o 
   9   7   7        4.56       -3.38      7.36 o 
  10   7   7     1905.28     1960.90     54.87 o 
  11   7   7       49.32       37.82     20.11 o 
  -7   8   7      679.28      703.19     58.43 o 
  -6   8   7      142.31      134.70     23.22 o 
  -5   8   7     1938.39     1953.48     56.82 o 
  -4   8   7       18.22        3.82     10.02 o 
  -3   8   7     1488.75     1438.53     49.69 o 
  -2   8   7        6.65       -0.24      7.53 o 
  -1   8   7     6126.55     6240.66    117.86 o 
   0   8   7     1116.61     1094.83     31.35 o 
   1   8   7     2365.53     2448.76     53.99 o 
   2   8   7      789.14      713.18     16.93 o 
   3   8   7     7908.70     7915.21    140.20 o 
   4   8   7      737.38      719.56     23.53 o 
   5   8   7       57.27       58.64      8.15 o 
   6   8   7     1456.62     1540.60     35.37 o 
   7   8   7     1102.28     1126.91     35.50 o 
   8   8   7     1172.14     1213.89     38.61 o 
   9   8   7      424.94      462.57     35.61 o 
  10   8   7      857.94      691.09     51.60 o 
  11   8   7      100.85       81.32     52.05 o 
  -7   9   7      539.51      573.66     91.88 o 
  -6   9   7        0.50        0.78     15.04 o 
  -5   9   7     2576.99     2489.36     68.53 o 
  -4   9   7        0.41        1.66     10.77 o 
  -3   9   7     1988.68     2044.77     81.37 o 
  -2   9   7       91.73       83.62     18.13 o 
  -1   9   7     2568.09     2599.95     60.55 o 
   0   9   7      661.68      634.42     24.37 o 
   1   9   7     1248.84     1321.98     40.41 o 
   2   9   7      559.06      496.27     18.37 o 
   3   9   7     2855.93     2901.57     62.21 o 
   4   9   7     2156.95     2285.31     66.64 o 
   5   9   7     1407.73     1436.64     37.04 o 
   6   9   7     1526.31     1417.86     36.04 o 
   7   9   7      927.37     1024.35     30.94 o 
   8   9   7     1331.66     1406.49     43.25 o 
   9   9   7      550.39      583.64     28.90 o 
  10   9   7      915.54      916.58     91.79 o 
  11   9   7      120.28      116.58     26.78 o 
  -6  10   7      140.16      100.93     23.67 o 
  -5  10   7      986.39      947.01     64.79 o 
  -4  10   7       65.90       51.29     15.28 o 
  -3  10   7     1203.75     1143.41     47.18 o 
  -2  10   7        3.17        9.71     11.33 o 
  -1  10   7     5076.41     5191.15    105.95 o 
   0  10   7        0.20        1.45      7.08 o 
   1  10   7     1768.23     1816.86     46.97 o 
   2  10   7      943.63      932.39     55.14 o 
   3  10   7     4450.20     4569.66    104.82 o 
   4  10   7      449.05      406.89     29.31 o 
   5  10   7     1734.49     1934.24     50.98 o 
   6  10   7      948.11     1073.33     36.11 o 
   7  10   7     1565.41     1842.98     42.73 o 
   8  10   7      216.39      223.23     22.02 o 
   9  10   7      665.27      803.50     58.94 o 
  10  10   7      690.04      839.15     58.52 o 
  11  10   7      175.86      189.21     32.72 o 
  -5  11   7      581.79      582.61     94.54 o 
  -4  11   7       93.08      119.46     28.80 o 
  -3  11   7      615.27      660.01     44.59 o 
  -2  11   7        9.27        7.02     12.33 o 
  -1  11   7     1310.40     1440.61     44.22 o 
   0  11   7        0.08       -3.22      8.01 o 
   1  11   7     1304.54     1320.45     56.69 o 
   2  11   7      129.77      119.80     15.64 o 
   3  11   7     3153.85     3192.97     81.87 o 
   4  11   7      356.48      307.81     20.72 o 
   5  11   7     1063.53     1305.48     49.66 o 
   6  11   7     1560.93     1651.64     41.36 o 
   7  11   7     1418.34     1857.64     66.27 o 
   8  11   7      347.48      663.56     39.75 o 
   9  11   7      265.75      285.28     54.72 o 
  10  11   7      290.70      307.56     47.98 o 
  -4  12   7       54.27       49.08     24.51 o 
  -3  12   7      717.03      847.34     46.01 o 
  -2  12   7      130.10      143.15     22.05 o 
  -1  12   7     1586.93     1689.22     50.87 o 
   0  12   7        6.10       21.28     11.40 o 
   1  12   7     1888.27     1910.99    109.99 o 
   2  12   7      300.18      321.50     25.42 o 
   3  12   7     1322.94     1281.20     46.52 o 
   4  12   7       14.23        2.84     12.29 o 
   5  12   7     1093.18     1092.07     37.67 o 
   6  12   7      136.03      132.52     12.86 o 
   7  12   7     1585.52     1927.10     60.54 o 
   8  12   7      403.95      515.03     20.74 o 
   9  12   7      221.49      420.18     43.43 o 
  10  12   7      450.77      579.26     73.71 o 
  -3  13   7      199.19      222.11     55.81 o 
  -2  13   7      219.08      198.14     26.18 o 
  -1  13   7      814.25      826.14     41.86 o 
   0  13   7      413.38      471.20     40.30 o 
   1  13   7     1184.88     1148.01     57.55 o 
   2  13   7       64.08       53.86     18.96 o 
   3  13   7      949.81      892.72     40.52 o 
   4  13   7       29.82       26.46     10.46 o 
   5  13   7      790.14      730.95     33.05 o 
   6  13   7       15.58       10.87      9.84 o 
   7  13   7      723.95      801.86     27.80 o 
   8  13   7      247.09      184.54     23.32 o 
   9  13   7      478.30      419.63    101.47 o 
  -2  14   7      412.60      433.40     61.08 o 
  -1  14   7      267.57      374.73     64.56 o 
   0  14   7      275.31      268.38     44.12 o 
   1  14   7      638.23      567.17     72.95 o 
   2  14   7      139.53      131.76     46.47 o 
   3  14   7      853.01      894.30     42.70 o 
   4  14   7        4.23       -0.40      9.94 o 
   5  14   7     1173.36     1208.41     51.78 o 
   6  14   7        2.67       -1.99     10.07 o 
   7  14   7     1313.00     1377.63     60.98 o 
   8  14   7       39.70       13.15     13.53 o 
   9  14   7      382.01      345.75     42.62 o 
  -1  15   7      297.57      406.13     69.88 o 
   0  15   7      409.18      370.88     53.12 o 
   1  15   7      306.28      338.90     58.01 o 
   2  15   7      127.81      169.39     29.60 o 
   3  15   7     1157.32     1117.17     50.78 o 
   4  15   7       89.58       60.32     17.92 o 
   5  15   7      960.55      962.15     41.70 o 
   6  15   7       82.93       70.88     15.09 o 
   7  15   7     1135.36     1083.95     61.00 o 
   8  15   7        2.51       -2.98     12.38 o 
   1  16   7      139.03      179.16     37.64 o 
   2  16   7       83.14      133.71     27.68 o 
   3  16   7      314.36      368.03     34.19 o 
   4  16   7      120.87      125.20     19.41 o 
   5  16   7      612.89      633.36     39.13 o 
   6  16   7       51.35       17.98     17.30 o 
  -4 -14   8      165.44      197.74     31.56 o 
  -3 -14   8     1054.61     1063.19     59.97 o 
  -2 -14   8      299.08      302.91     51.52 o 
  -1 -14   8      397.49      429.09     70.67 o 
   0 -14   8      311.79      318.12     40.46 o 
  -6 -13   8        3.65      -12.97     19.68 o 
  -5 -13   8      525.15      548.12     43.04 o 
  -4 -13   8       62.69       51.70     33.25 o 
  -3 -13   8      960.25      934.35     53.66 o 
  -2 -13   8      311.78      271.46     62.74 o 
  -1 -13   8      826.16      853.05     62.20 o 
   0 -13   8      599.16      589.84     46.95 o 
   1 -13   8      829.57      876.42     47.20 o 
   2 -13   8      527.62      600.78     41.96 o 
  -7 -12   8      960.77     1007.81     52.79 o 
  -6 -12   8      194.84      177.75     33.03 o 
  -5 -12   8      766.04      806.93     48.20 o 
  -4 -12   8        6.79       -2.87     13.10 o 
  -3 -12   8      933.05      964.07     51.65 o 
  -2 -12   8       25.05       27.49     13.32 o 
  -1 -12   8      395.58      344.80     40.77 o 
   0 -12   8      325.34      299.28     52.96 o 
   1 -12   8     1084.41     1094.27     48.11 o 
   2 -12   8      365.87      364.84     32.62 o 
   3 -12   8      302.45      357.40     66.45 o 
   4 -12   8      453.09      398.03     36.79 o 
  -8 -11   8       34.69       41.05     37.67 o 
  -7 -11   8      818.25      791.03     42.71 o 
  -6 -11   8       31.82       16.07     15.46 o 
  -5 -11   8     1377.66     1375.27     58.64 o 
  -4 -11   8       96.58       91.28     19.94 o 
  -3 -11   8     1636.75     1673.11     56.05 o 
  -2 -11   8       78.20       66.57     15.14 o 
  -1 -11   8     1352.60     1264.86     61.64 o 
   0 -11   8      146.49      130.33     19.72 o 
   1 -11   8     2367.17     2348.82     74.36 o 
   2 -11   8      481.28      448.17     33.55 o 
   3 -11   8      748.87      699.15     46.75 o 
   4 -11   8      227.91      232.68     28.23 o 
   5 -11   8      276.59      250.00     30.63 o 
  -8 -10   8      450.17      345.71     70.95 o 
  -7 -10   8     1022.08     1034.55     36.43 o 
  -6 -10   8      134.07      112.95     16.81 o 
  -5 -10   8     1227.44     1268.37     52.78 o 
  -4 -10   8      587.23      565.09     30.94 o 
  -3 -10   8     2623.62     2655.34     75.66 o 
  -2 -10   8       23.67       24.13     13.25 o 
  -1 -10   8      498.20      427.45     28.53 o 
   0 -10   8       80.81       54.87     13.78 o 
   1 -10   8     1773.27     1755.88     59.19 o 
   2 -10   8      226.98      215.54     20.37 o 
   3 -10   8     1156.13     1186.76     42.84 o 
   4 -10   8      185.89      199.88     21.27 o 
   5 -10   8     1494.50     1448.17     64.25 o 
   6 -10   8      395.49      357.40     35.79 o 
  -9  -9   8      335.08      332.80     68.57 o 
  -8  -9   8      340.27      376.74     69.32 o 
  -7  -9   8     1441.80     1383.01     43.33 o 
  -6  -9   8       52.69       35.41     11.14 o 
  -5  -9   8     1105.96     1109.46     35.47 o 
  -4  -9   8      115.11      126.35     18.71 o 
  -3  -9   8     2448.63     2357.35     65.39 o 
  -2  -9   8      283.70      323.84     23.78 o 
  -1  -9   8     7091.85     7263.85    156.50 o 
   0  -9   8      154.42      174.42     19.34 o 
   1  -9   8     1819.22     1763.26     54.68 o 
   2  -9   8       73.61       74.29     14.28 o 
   3  -9   8     1192.68     1123.08     39.68 o 
   4  -9   8      126.11      106.74     15.80 o 
   5  -9   8      397.35      366.49     28.17 o 
   6  -9   8       86.78       78.91     19.54 o 
   7  -9   8      727.63      744.02     48.31 o 
  -9  -8   8      678.25      670.24     91.57 o 
  -8  -8   8      467.42      413.42     49.86 o 
  -7  -8   8     1762.46     1645.57     61.43 o 
  -6  -8   8     1489.18     1422.47     41.65 o 
  -5  -8   8     1051.34     1033.43     49.09 o 
  -4  -8   8       58.36       47.56      8.81 o 
  -3  -8   8     2122.04     2252.21     58.53 o 
  -2  -8   8     1863.83     1730.61     51.67 o 
  -1  -8   8      981.16      933.41     52.18 o 
   0  -8   8       21.54       15.34      7.36 o 
   1  -8   8     2974.91     2973.96     77.60 o 
   2  -8   8      386.90      340.03     21.92 o 
   3  -8   8     3358.56     3249.28     75.79 o 
   4  -8   8      349.04      307.97     23.38 o 
   5  -8   8     1048.58     1009.24     39.45 o 
   6  -8   8      113.51      105.04     19.53 o 
   7  -8   8      739.06      742.46     45.68 o 
  -9  -7   8      344.14      311.56     63.99 o 
  -8  -7   8      648.83      638.19     58.56 o 
  -7  -7   8     1038.54     1013.79     50.17 o 
  -6  -7   8      774.79      768.73     25.01 o 
  -5  -7   8     1082.52     1025.19     29.95 o 
  -4  -7   8      431.25      466.73     19.19 o 
  -3  -7   8     1386.51     1412.31     34.36 o 
  -2  -7   8        6.61        9.74      6.03 o 
  -1  -7   8     2107.00     2116.71     49.85 o 
   0  -7   8      208.36      199.67     16.73 o 
   1  -7   8     2504.08     2472.57     58.41 o 
   2  -7   8      318.02      315.39     19.73 o 
   3  -7   8     1330.14     1174.49     56.43 o 
   4  -7   8       80.78       76.39     12.81 o 
   5  -7   8     3038.92     2818.19     69.78 o 
   6  -7   8       40.74       36.63     11.55 o 
   7  -7   8      479.13      496.38     37.23 o 
   8  -7   8       60.28       40.38     18.20 o 
  -9  -6   8       19.84       55.34     36.23 o 
  -8  -6   8     1005.04      901.48     44.07 o 
  -7  -6   8      649.30      586.46     42.27 o 
  -6  -6   8     1561.19     1498.45     45.76 o 
  -5  -6   8     1311.50     1272.61     32.82 o 
  -4  -6   8     1403.89     1369.25     32.64 o 
  -3  -6   8     3339.68     3255.06     60.71 o 
  -2  -6   8      315.44      292.71     14.59 o 
  -1  -6   8     1249.55     1198.94     24.61 o 
   0  -6   8     1198.99     1175.89     29.45 o 
   1  -6   8     3428.29     3322.58     70.93 o 
   2  -6   8      542.94      544.44     23.21 o 
   3  -6   8     1342.06     1312.74     50.89 o 
   4  -6   8      256.03      212.85     17.17 o 
   5  -6   8     3030.54     2969.30     70.40 o 
   6  -6   8        2.30        8.25      8.61 o 
   7  -6   8      686.85      691.13     32.17 o 
   8  -6   8        0.49       -7.52     13.36 o 
   9  -6   8      875.71      913.75     45.96 o 
  -9  -5   8        0.46       21.94     31.15 o 
  -8  -5   8     1884.10     1835.92     63.90 o 
  -7  -5   8      193.84      194.20     17.96 o 
  -6  -5   8     2028.46     1918.12     52.80 o 
  -5  -5   8        3.51        1.35      5.15 o 
  -4  -5   8     3701.99     3669.32     68.46 o 
  -3  -5   8     5631.49     5447.15     90.81 o 
  -2  -5   8     2785.12     2633.14     64.06 o 
  -1  -5   8     3316.82     3265.61     49.76 o 
   0  -5   8     1522.06     1541.46     28.18 o 
   1  -5   8     2790.23     2746.72     52.41 o 
   2  -5   8      559.07      466.23     20.12 o 
   3  -5   8      837.54      819.43     27.76 o 
   4  -5   8      269.03      220.58     16.29 o 
   5  -5   8     3081.23     2918.17     67.64 o 
   6  -5   8       19.78        8.59      8.58 o 
   7  -5   8     1185.53     1157.16     39.41 o 
   8  -5   8        7.40       13.59     16.54 o 
   9  -5   8      778.68      769.30     42.16 o 
 -10  -4   8      837.48      665.79     93.26 o 
  -9  -4   8        9.59      -11.72     25.07 o 
  -8  -4   8     2636.55     2420.59     75.32 o 
  -7  -4   8      475.41      469.40     25.13 o 
  -6  -4   8     2518.87     2386.17     60.50 o 
  -5  -4   8        5.58        4.76      6.63 o 
  -4  -4   8      899.48      851.52     23.92 o 
  -3  -4   8     1271.38     1196.29     25.98 o 
  -2  -4   8     7364.69     7281.53    115.41 o 
  -1  -4   8     1162.85     1036.14     22.71 o 
   0  -4   8     3844.26     4013.34     57.98 o 
   1  -4   8     2621.67     2627.94     44.57 o 
   2  -4   8     2333.87     2185.61     49.49 o 
   3  -4   8     1426.94     1359.76     36.33 o 
   4  -4   8       89.39       84.71     10.43 o 
   5  -4   8     2019.24     1827.65     47.11 o 
   6  -4   8      283.14      268.73     18.63 o 
   7  -4   8     1896.51     1830.01     50.42 o 
   8  -4   8        0.90       -2.23      7.97 o 
   9  -4   8      997.56      988.57     54.97 o 
 -10  -3   8      882.13      876.70    104.48 o 
  -9  -3   8        3.76        6.64     26.32 o 
  -8  -3   8     2060.35     1961.32     56.15 o 
  -7  -3   8       11.21       17.52      8.51 o 
  -6  -3   8    12052.25    11414.20    212.29 o 
  -5  -3   8        1.82       -5.20      5.64 o 
  -4  -3   8     1268.57     1182.37     28.54 o 
  -3  -3   8      428.97      388.89     15.81 o 
  -2  -3   8     8331.06     8327.41    110.45 o 
  -1  -3   8     2325.18     2328.95     43.45 o 
   0  -3   8      188.92      142.30     10.40 o 
   1  -3   8     2438.07     2381.89     40.26 o 
   2  -3   8     4653.23     4503.75     91.37 o 
   3  -3   8     2549.73     2525.81     55.07 o 
   4  -3   8     1245.10     1252.94     34.36 o 
   5  -3   8     2358.64     2333.36     54.53 o 
   6  -3   8      459.14      454.30     26.64 o 
   7  -3   8     2072.54     2016.18     47.37 o 
   8  -3   8      338.76      313.73     19.14 o 
   9  -3   8     1043.71     1051.28     51.13 o 
  10  -3   8        2.21       -2.32     14.16 o 
 -10  -2   8      388.21      359.82     72.14 o 
  -9  -2   8        6.74      -17.91     17.98 o 
  -8  -2   8      338.64      306.02     23.21 o 
  -7  -2   8      177.44      165.68     26.97 o 
  -6  -2   8     4441.79     4143.61     90.36 o 
  -5  -2   8       15.42       12.03      6.52 o 
  -4  -2   8     5415.60     5213.21    103.96 o 
  -3  -2   8        0.58       -0.56      3.51 o 
  -2  -2   8    13559.12    13816.65    191.92 o 
  -1  -2   8      673.21      732.26     25.28 o 
   0  -2   8     7944.51     7836.75    110.16 o 
   1  -2   8     6472.15     6362.15     91.10 o 
   2  -2   8     4150.86     4429.42     68.07 o 
   3  -2   8      447.59      430.43     14.66 o 
   4  -2   8      956.02      904.70     24.52 o 
   5  -2   8     3812.56     3672.81     68.53 o 
   6  -2   8     1263.04     1224.05     32.03 o 
   7  -2   8      688.36      708.57     30.58 o 
   8  -2   8      523.32      522.74     22.71 o 
   9  -2   8     1436.99     1487.37     44.93 o 
  10  -2   8      378.85      352.01     46.72 o 
  -9  -1   8      353.71      294.62     60.79 o 
  -8  -1   8     1539.41     1552.36     79.96 o 
  -7  -1   8      697.90      608.82     29.80 o 
  -6  -1   8     3487.78     3397.23     86.70 o 
  -5  -1   8     1396.59     1245.75     36.74 o 
  -4  -1   8     1989.89     1876.35     46.75 o 
  -3  -1   8      494.69      529.96     52.88 o 
  -2  -1   8    11717.00    12150.99    169.60 o 
  -1  -1   8      282.29      323.64     11.81 o 
   0  -1   8     7723.21     7497.58    132.11 o 
   1  -1   8     3966.59     4000.27     59.71 o 
   2  -1   8     3652.04     3716.77     52.89 o 
   3  -1   8     7311.29     8045.53    116.05 o 
   4  -1   8     4363.85     4236.11     66.69 o 
   5  -1   8     4832.84     5033.62     87.33 o 
   6  -1   8     2180.09     2137.82     45.71 o 
   7  -1   8     1983.67     2006.94     45.01 o 
   8  -1   8      563.99      591.08     25.43 o 
   9  -1   8      782.90      789.00     39.25 o 
  10  -1   8       86.94       97.50     27.17 o 
  -9   0   8      505.30      466.42     97.87 o 
  -8   0   8      626.05      651.04     37.78 o 
  -7   0   8     1565.01     1603.54     52.06 o 
  -6   0   8      667.59      680.07     30.08 o 
  -5   0   8      144.20      136.28     42.11 o 
  -4   0   8     2802.90     2607.18     66.91 o 
  -3   0   8      160.31      154.74     19.84 o 
  -2   0   8     7052.84     6955.88    118.16 o 
  -1   0   8     2131.13     2143.60     43.24 o 
   0   0   8    15202.88    15294.71    302.70 o 
   1   0   8      610.66      512.85     28.20 o 
   2   0   8    16126.07    16061.14    220.20 o 
   3   0   8      477.68      423.84     12.58 o 
   4   0   8      113.56       94.88      6.41 o 
   5   0   8     2429.05     2589.15     45.67 o 
   6   0   8     3610.03     3660.67     67.86 o 
   7   0   8      897.52      895.56     26.16 o 
   8   0   8      870.94      870.83     29.44 o 
   9   0   8      643.22      625.96     38.59 o 
  10   0   8      837.46      845.56     31.89 o 
  11   0   8      636.65      721.74     74.13 o 
  -9   1   8      486.41      523.02     71.39 o 
  -8   1   8      818.24      756.02     89.25 o 
  -7   1   8     1301.64     1185.85     45.69 o 
  -6   1   8     2789.04     2781.07     74.94 o 
  -5   1   8     1536.22     1462.39     45.56 o 
  -4   1   8     1096.14     1046.29     40.23 o 
  -3   1   8     1232.70     1215.90     43.38 o 
  -2   1   8    11947.56    12011.52    232.42 o 
  -1   1   8      212.80      215.40     12.63 o 
   0   1   8     3715.20     3457.66     73.79 o 
   1   1   8     1101.68     1062.78     20.80 o 
   2   1   8    24898.35    24520.80    366.49 o 
   3   1   8     1090.92     1104.87     21.93 o 
   4   1   8     1404.69     1434.15     25.89 o 
   5   1   8      900.62      860.76     22.69 o 
   6   1   8     3293.59     3189.89     60.56 o 
   7   1   8     2484.51     2406.23     55.35 o 
   8   1   8       62.64       69.00     10.37 o 
   9   1   8      126.88      148.37     13.60 o 
  10   1   8      644.78      640.16     31.45 o 
  11   1   8      700.18      734.52     44.63 o 
  -9   2   8      313.99      349.66     59.79 o 
  -8   2   8      748.53      740.15     66.06 o 
  -7   2   8     1563.12     1527.76     95.86 o 
  -6   2   8     1895.55     1832.55     54.30 o 
  -5   2   8     1371.68     1287.84     41.30 o 
  -4   2   8     1115.27     1095.31     35.55 o 
  -3   2   8     2410.08     2320.71     59.72 o 
  -2   2   8     6200.13     6222.40    112.26 o 
  -1   2   8     2206.91     2342.12     47.35 o 
   0   2   8     5343.97     5125.65    130.47 o 
   1   2   8     1616.65     1691.84     32.07 o 
   2   2   8     8738.98     9088.14    127.72 o 
   3   2   8     2698.36     2845.85     42.08 o 
   4   2   8      785.16      713.87     13.39 o 
   5   2   8       31.49       23.72      4.64 o 
   6   2   8     8559.82     8791.38    143.89 o 
   7   2   8      657.30      607.40     23.29 o 
   8   2   8     1793.65     1797.29     53.28 o 
   9   2   8      349.74      356.80     35.98 o 
  10   2   8      800.19      789.49     30.60 o 
  11   2   8      266.40      307.82     30.85 o 
  -9   3   8      546.52      523.15     74.52 o 
  -8   3   8      413.69      492.75     81.10 o 
  -7   3   8      971.85      988.89     39.16 o 
  -6   3   8      839.94      816.93     53.25 o 
  -5   3   8     1825.04     1875.68     59.07 o 
  -4   3   8     2877.92     2967.22     72.22 o 
  -3   3   8      641.76      512.22     19.43 o 
  -2   3   8     3719.34     3650.34     64.07 o 
  -1   3   8     3733.49     3828.29     83.23 o 
   0   3   8     9901.79     9867.12    170.11 o 
   1   3   8      507.85      515.04     16.32 o 
   2   3   8    16231.50    16370.53    219.22 o 
   3   3   8      327.25      387.03     11.37 o 
   4   3   8     7482.96     7448.39     97.72 o 
   5   3   8      186.75      187.08      9.56 o 
   6   3   8     5044.91     5146.43     90.21 o 
   7   3   8       15.36       15.06      6.56 o 
   8   3   8     2839.85     2818.08     68.12 o 
   9   3   8       40.95       33.79     10.72 o 
  10   3   8      833.38      877.46     36.49 o 
  11   3   8      183.49      196.85     29.27 o 
  -9   4   8      822.67      700.75     57.76 o 
  -8   4   8      289.23      164.05     30.05 o 
  -7   4   8     1157.89     1150.17     44.30 o 
  -6   4   8      202.12      211.66     20.30 o 
  -5   4   8     1121.96     1040.34     38.07 o 
  -4   4   8      710.62      682.52     25.09 o 
  -3   4   8     1005.58      916.77     28.38 o 
  -2   4   8     4691.86     4576.00    101.75 o 
  -1   4   8     2785.98     2871.68     52.20 o 
   0   4   8     3476.79     3370.31     65.61 o 
   1   4   8     4867.07     4882.49     78.80 o 
   2   4   8    11387.90    11496.93    194.62 o 
   3   4   8     1441.73     1519.55     36.78 o 
   4   4   8     3570.94     3483.13     53.03 o 
   5   4   8      198.70      224.59      9.25 o 
   6   4   8     7190.65     6924.89    116.70 o 
   7   4   8        3.14        1.81      5.19 o 
   8   4   8     2817.93     2815.83     58.91 o 
   9   4   8       35.25       51.43     10.23 o 
  10   4   8      881.92      999.67     39.86 o 
  11   4   8      233.06      285.41     37.45 o 
  -8   5   8       48.44       55.30     22.48 o 
  -7   5   8     1228.78     1196.26     46.60 o 
  -6   5   8      203.14      178.97     18.59 o 
  -5   5   8     1445.23     1463.67     53.88 o 
  -4   5   8      382.31      373.24     19.88 o 
  -3   5   8      539.38      583.54     23.39 o 
  -2   5   8      816.18      784.59     25.77 o 
  -1   5   8      913.63      946.68     27.48 o 
   0   5   8     1611.60     1480.82     27.76 o 
   1   5   8     2937.80     2935.21     51.66 o 
   2   5   8     7886.49     7569.90    118.37 o 
   3   5   8     3160.07     3162.17     54.65 o 
   4   5   8     5240.77     5038.44     91.22 o 
   5   5   8       58.04       57.55      6.27 o 
   6   5   8     8425.29     8154.10    149.98 o 
   7   5   8      933.23      896.01     28.93 o 
   8   5   8     3103.43     3191.85     65.07 o 
   9   5   8        3.27        0.22      6.74 o 
  10   5   8     1373.00     1466.69     60.91 o 
  11   5   8      218.14      171.35     40.49 o 
  -8   6   8       18.87       20.57     19.91 o 
  -7   6   8      779.68      808.68     58.02 o 
  -6   6   8        3.49       13.28     10.59 o 
  -5   6   8     2166.83     2173.78     57.24 o 
  -4   6   8      311.94      307.41     19.64 o 
  -3   6   8     1497.32     1504.50     41.82 o 
  -2   6   8      659.56      566.08     22.89 o 
  -1   6   8      582.39      596.60     18.34 o 
   0   6   8     1230.42     1338.76     29.67 o 
   1   6   8     4906.72     4739.76     71.89 o 
   2   6   8      714.30      839.83     36.64 o 
   3   6   8     2233.23     2186.54     41.24 o 
   4   6   8     1582.07     1527.54     35.97 o 
   5   6   8      673.16      709.43     29.22 o 
   6   6   8     2620.99     2572.87     48.08 o 
   7   6   8      321.59      309.08     18.24 o 
   8   6   8     2393.60     2398.54     58.55 o 
   9   6   8       99.50       95.47     12.87 o 
  10   6   8     1314.27     1343.29     47.51 o 
  11   6   8       87.50      133.50     44.62 o 
  -7   7   8      934.63      722.12     58.06 o 
  -6   7   8       10.60        9.89     11.80 o 
  -5   7   8     1618.70     1551.83     47.63 o 
  -4   7   8       78.59       63.40     11.23 o 
  -3   7   8     4843.26     4926.96    102.37 o 
  -2   7   8      420.57      404.94     26.31 o 
  -1   7   8     5105.44     5239.20     89.81 o 
   0   7   8      430.74      429.23     15.94 o 
   1   7   8     3546.84     3373.75     64.96 o 
   2   7   8     1050.15     1083.01     23.10 o 
   3   7   8     1624.03     1531.21     56.14 o 
   4   7   8      510.19      394.20     28.56 o 
   5   7   8      363.24      391.08     15.82 o 
   6   7   8     2814.49     2726.67     52.18 o 
   7   7   8      493.99      453.06     22.27 o 
   8   7   8     2318.21     2263.71     60.78 o 
   9   7   8      246.85      234.25     18.81 o 
  10   7   8     1405.01     1370.29     54.97 o 
  11   7   8        7.69        0.37     16.42 o 
  -7   8   8      714.06      554.32     53.63 o 
  -6   8   8       14.98       21.53     18.21 o 
  -5   8   8     1452.34     1429.87     47.12 o 
  -4   8   8       15.71        9.97      9.62 o 
  -3   8   8     1370.83     1268.96     43.96 o 
  -2   8   8       43.12       41.36      9.75 o 
  -1   8   8     3339.83     3328.02     63.64 o 
   0   8   8      155.55      155.59     14.16 o 
   1   8   8     6188.90     6221.83    103.45 o 
   2   8   8        6.23        3.99      4.38 o 
   3   8   8     3152.26     3203.35     65.66 o 
   4   8   8      546.11      513.24     20.31 o 
   5   8   8      943.01      862.30     24.72 o 
   6   8   8     1464.70     1444.41     34.09 o 
   7   8   8      661.50      670.19     27.32 o 
   8   8   8     1659.57     1783.41     49.26 o 
   9   8   8      130.07      139.76     15.87 o 
  10   8   8     1267.24     1255.27     59.54 o 
  11   8   8      105.03       84.56     24.27 o 
  -6   9   8       62.06       79.05     54.63 o 
  -5   9   8     1606.09     1512.91     62.07 o 
  -4   9   8       26.32       27.66     11.51 o 
  -3   9   8     1547.75     1535.36     47.92 o 
  -2   9   8       61.60       57.61     12.87 o 
  -1   9   8     1700.81     1722.00     53.40 o 
   0   9   8      648.62      637.44     24.62 o 
   1   9   8      914.98      900.67     25.75 o 
   2   9   8     2032.84     2057.69     55.98 o 
   3   9   8     4351.86     4198.56     83.17 o 
   4   9   8     1037.93     1047.01     31.31 o 
   5   9   8     1325.15     1300.18     42.17 o 
   6   9   8     1513.96     1471.70     39.21 o 
   7   9   8     2764.22     2698.14     54.24 o 
   8   9   8      689.54      726.65     52.20 o 
   9   9   8      343.74      366.99     24.48 o 
  10   9   8      890.80      911.74     58.13 o 
  11   9   8      105.74       67.71     23.86 o 
  -6  10   8      188.99      219.84     30.35 o 
  -5  10   8      430.89      416.77     37.56 o 
  -4  10   8       46.58       37.46     13.22 o 
  -3  10   8      888.10      855.41     41.64 o 
  -2  10   8        3.74       12.89     11.44 o 
  -1  10   8     2892.63     2907.37     67.93 o 
   0  10   8      193.76      197.10     16.47 o 
   1  10   8     1668.69     1848.78     54.35 o 
   2  10   8      104.80       97.58     17.42 o 
   3  10   8     2548.39     2517.43     90.98 o 
   4  10   8      998.98      904.58     34.78 o 
   5  10   8     1515.35     1595.77     49.05 o 
   6  10   8      498.96      569.13     22.40 o 
   7  10   8     1881.66     2004.57     55.15 o 
   8  10   8       31.09       45.44     11.63 o 
   9  10   8      129.30      155.69     20.36 o 
  10  10   8      713.91      728.40     54.89 o 
  11  10   8      184.31      172.87     31.96 o 
  -5  11   8      585.56      577.97     44.11 o 
  -4  11   8      158.79      189.74     26.42 o 
  -3  11   8      449.66      386.03     31.57 o 
  -2  11   8       46.56       42.27     15.18 o 
  -1  11   8     1876.39     1884.62     63.51 o 
   0  11   8        0.65        1.04      8.54 o 
   1  11   8     1140.34     1124.77     51.91 o 
   2  11   8       36.10       31.99     11.00 o 
   3  11   8     1279.07     1322.70     55.87 o 
   4  11   8      431.68      392.25     36.56 o 
   5  11   8      920.77      915.01     29.12 o 
   6  11   8     1204.08     1359.70     49.70 o 
   7  11   8     1806.05     1992.65     47.04 o 
   8  11   8      202.24      230.37     14.90 o 
   9  11   8      947.00      958.33     60.84 o 
  10  11   8      429.14      515.13     55.75 o 
  -4  12   8      195.48      198.95     28.27 o 
  -3  12   8      556.47      574.48     49.90 o 
  -2  12   8      116.08      120.83     21.49 o 
  -1  12   8     1309.19     1415.61     90.31 o 
   0  12   8       33.46       27.45     13.74 o 
   1  12   8     1785.21     1747.94     70.96 o 
   2  12   8      112.20       81.81     15.05 o 
   3  12   8     1634.85     1575.58    109.30 o 
   4  12   8       18.04       15.60     15.45 o 
   5  12   8      761.44      751.28     31.83 o 
   6  12   8      220.34      240.28     18.98 o 
   7  12   8      612.15      728.58     70.81 o 
   8  12   8      211.36      201.16     15.40 o 
   9  12   8      739.28      853.30     57.09 o 
  10  12   8      237.08      398.00     44.71 o 
  -3  13   8      200.56      152.96     64.81 o 
  -2  13   8      231.27      225.44     27.96 o 
  -1  13   8     1052.99     1071.88     61.55 o 
   0  13   8      153.46      171.65     26.90 o 
   1  13   8      870.10      893.00     58.07 o 
   2  13   8      121.09      110.23     26.39 o 
   3  13   8     1207.34     1179.21     46.48 o 
   4  13   8        0.19       -1.88      8.57 o 
   5  13   8      965.09      925.58     36.31 o 
   6  13   8      110.72       92.41     14.97 o 
   7  13   8      795.93      833.89     37.34 o 
   8  13   8      382.07      344.46     19.17 o 
   9  13   8      303.91      309.32    103.85 o 
  -2  14   8      235.34      193.81     33.89 o 
  -1  14   8      514.94      487.23     71.95 o 
   0  14   8      288.01      293.92     34.58 o 
   1  14   8      329.90      270.24     33.44 o 
   2  14   8        0.84       -8.46     13.15 o 
   3  14   8     1428.61     1359.18     63.67 o 
   4  14   8       65.47       59.99     13.79 o 
   5  14   8      920.42      914.23     38.49 o 
   6  14   8        7.28       -5.47     10.02 o 
   7  14   8     1063.01     1045.32     40.47 o 
   8  14   8       23.43       28.95     12.57 o 
   9  14   8      217.17      173.98     32.25 o 
  -1  15   8      331.28      512.62     79.66 o 
   0  15   8      231.12      221.81     52.46 o 
   1  15   8      349.08      427.49     41.96 o 
   2  15   8      130.78      100.51     24.66 o 
   3  15   8      745.71      777.84     53.69 o 
   4  15   8       41.46       11.03     13.19 o 
   5  15   8      727.90      708.65     46.68 o 
   6  15   8       52.86       45.99     14.66 o 
   7  15   8     1127.51     1092.30     54.69 o 
   8  15   8        4.63      -15.45     18.19 o 
   1  16   8      356.04      447.50     45.80 o 
   2  16   8      165.29      153.54     30.48 o 
   3  16   8      390.02      458.46     37.51 o 
   4  16   8       87.54       97.05     18.30 o 
   5  16   8      561.60      591.21     35.60 o 
   6  16   8       89.04       89.58     18.36 o 
  -3 -14   9      765.00      834.96     56.02 o 
  -2 -14   9       82.41       54.90     28.02 o 
  -1 -14   9      586.85      615.75     57.35 o 
  -5 -13   9      830.33      834.18     52.16 o 
  -4 -13   9       33.32       17.14     16.26 o 
  -3 -13   9      595.62      625.63     47.35 o 
  -2 -13   9      239.22      231.28     31.50 o 
  -1 -13   9      442.95      448.52     42.35 o 
   0 -13   9      428.42      404.64     40.77 o 
   1 -13   9      782.16      690.50     76.93 o 
   2 -13   9      234.56      217.43     31.46 o 
  -6 -12   9       77.81       78.09     27.33 o 
  -5 -12   9     1498.38     1466.78     74.14 o 
  -4 -12   9       72.71       45.93     18.65 o 
  -3 -12   9      862.44      864.90    137.32 o 
  -2 -12   9      242.12      233.83     25.09 o 
  -1 -12   9      757.16      710.43     47.99 o 
   0 -12   9      235.70      249.21     40.17 o 
   1 -12   9      899.76      877.87     45.73 o 
   2 -12   9      515.32      490.47     44.84 o 
   3 -12   9      373.26      396.29     35.85 o 
  -7 -11   9     1132.91     1114.41     52.53 o 
  -6 -11   9       67.06       69.70     21.94 o 
  -5 -11   9     1652.94     1837.38     98.02 o 
  -4 -11   9       96.37       70.49     18.48 o 
  -3 -11   9     2867.18     2954.71     82.31 o 
  -2 -11   9        2.32        1.02     11.55 o 
  -1 -11   9     1187.64     1119.37     56.41 o 
   0 -11   9      184.90      154.48     24.91 o 
   1 -11   9     1911.24     1939.53     66.04 o 
   2 -11   9      479.10      432.56     40.66 o 
   3 -11   9      634.45      659.27     37.12 o 
   4 -11   9      276.33      257.18     44.91 o 
   5 -11   9      296.40      316.96     33.79 o 
  -8 -10   9      248.25      251.95     61.73 o 
  -7 -10   9      937.83      957.93     44.57 o 
  -6 -10   9      163.43      144.03     17.72 o 
  -5 -10   9     1316.48     1196.18     57.26 o 
  -4 -10   9        0.81       -1.22     10.00 o 
  -3 -10   9     3686.47     3699.31     93.95 o 
  -2 -10   9       50.35       33.72     13.03 o 
  -1 -10   9     2480.47     2366.39     69.84 o 
   0 -10   9       67.04       70.28     19.02 o 
   1 -10   9     2535.28     2466.21     74.64 o 
   2 -10   9       54.88       53.54     13.47 o 
   3 -10   9     1563.05     1646.60     52.14 o 
   4 -10   9      260.12      285.09     25.02 o 
   5 -10   9      708.78      684.31     44.33 o 
   6 -10   9       78.65       58.51     19.71 o 
  -8  -9   9      236.61      215.16     55.84 o 
  -7  -9   9      761.33      715.00     27.20 o 
  -6  -9   9      819.13      785.81     32.06 o 
  -5  -9   9      786.87      793.32     40.44 o 
  -4  -9   9       47.28       46.08     10.78 o 
  -3  -9   9     4358.83     3984.19     96.92 o 
  -2  -9   9       14.44        8.94      9.90 o 
  -1  -9   9     2520.82     2529.63     70.85 o 
   0  -9   9        0.04       -4.62      9.70 o 
   1  -9   9     2767.22     2746.03     67.83 o 
   2  -9   9       66.12       47.55     12.17 o 
   3  -9   9      438.76      448.02     27.30 o 
   4  -9   9      429.72      405.56     27.01 o 
   5  -9   9     1057.37      976.52     48.01 o 
   6  -9   9      573.88      527.37     39.70 o 
  -9  -8   9      556.53      486.11     81.41 o 
  -8  -8   9      575.00      542.58     80.79 o 
  -7  -8   9      917.76      884.68     45.27 o 
  -6  -8   9      964.06      955.51     33.76 o 
  -5  -8   9      784.85      770.04     27.55 o 
  -4  -8   9     1007.14      950.72     28.71 o 
  -3  -8   9     1286.12     1282.45     38.38 o 
  -2  -8   9      185.88      157.77     17.46 o 
  -1  -8   9     4560.41     4623.14    107.44 o 
   0  -8   9      240.56      229.08     20.52 o 
   1  -8   9     4535.05     4577.85     96.65 o 
   2  -8   9       10.64        8.86     11.02 o 
   3  -8   9     2499.53     2386.43     61.77 o 
   4  -8   9        6.36        4.22      9.09 o 
   5  -8   9     1837.39     1669.26     51.82 o 
   6  -8   9      100.20       95.76     19.52 o 
   7  -8   9      947.63      965.65     52.24 o 
  -9  -7   9      494.47      446.56     78.28 o 
  -8  -7   9     1552.28     1496.06     83.96 o 
  -7  -7   9     1175.23     1122.26     49.24 o 
  -6  -7   9     1933.77     1818.40     43.28 o 
  -5  -7   9      637.01      569.59     22.95 o 
  -4  -7   9     2602.39     2602.53     53.33 o 
  -3  -7   9     2069.16     2065.33     45.02 o 
  -2  -7   9      697.20      648.14     22.17 o 
  -1  -7   9       21.20       27.40      9.83 o 
   0  -7   9       70.41       72.65      9.73 o 
   1  -7   9     2309.01     2150.21     53.66 o 
   2  -7   9      411.71      382.89     21.94 o 
   3  -7   9     1672.58     1541.27     60.60 o 
   4  -7   9       82.71       64.82     11.56 o 
   5  -7   9     2061.00     1975.21     55.46 o 
   6  -7   9      145.84      116.18     15.94 o 
   7  -7   9     1316.43     1368.79     58.71 o 
   8  -7   9       12.66       -0.76     15.30 o 
  -9  -6   9       26.91       20.56     31.15 o 
  -8  -6   9     2192.47     2142.93    102.08 o 
  -7  -6   9      758.91      779.88     40.05 o 
  -6  -6   9      644.73      593.68     29.06 o 
  -5  -6   9      491.35      478.78     20.05 o 
  -4  -6   9     4059.09     3981.40     75.37 o 
  -3  -6   9     1461.02     1475.16     34.82 o 
  -2  -6   9      472.51      427.77     17.84 o 
  -1  -6   9     4018.52     3888.96     69.98 o 
   0  -6   9      927.82      828.00     27.23 o 
   1  -6   9     5340.36     5194.48    102.40 o 
   2  -6   9        9.79       13.95      7.44 o 
   3  -6   9     5545.71     5159.45    104.26 o 
   4  -6   9       56.15       48.41     11.53 o 
   5  -6   9     1988.26     1921.60     52.73 o 
   6  -6   9        3.01        5.02      8.85 o 
   7  -6   9     1378.06     1273.38     53.18 o 
   8  -6   9       29.58       23.84     15.58 o 
  -9  -5   9       54.06      115.20     42.43 o 
  -8  -5   9     1799.07     1642.16    186.18 o 
  -7  -5   9      114.35      101.70     15.46 o 
  -6  -5   9     1747.62     1664.51     55.53 o 
  -5  -5   9     1680.23     1564.32     37.38 o 
  -4  -5   9      373.41      333.70     16.60 o 
  -3  -5   9     2361.78     2400.09     53.72 o 
  -2  -5   9     4445.60     4111.13     81.13 o 
  -1  -5   9     1424.11     1486.17     30.56 o 
   0  -5   9     1709.32     1631.33     32.62 o 
   1  -5   9      301.79      326.77     15.64 o 
   2  -5   9     3488.37     3270.50     70.34 o 
   3  -5   9     3851.87     3853.07     81.06 o 
   4  -5   9       74.41       60.34     11.07 o 
   5  -5   9     1596.54     1566.64     44.59 o 
   6  -5   9      148.87      135.73     15.46 o 
   7  -5   9      965.19     1005.74     36.84 o 
   8  -5   9        2.70        7.97     11.62 o 
   9  -5   9      757.12      791.70     46.01 o 
  -9  -4   9      187.11      160.13     49.76 o 
  -8  -4   9     1708.91     1599.51     62.68 o 
  -7  -4   9       10.57        6.55      9.88 o 
  -6  -4   9     1779.14     1659.28     48.35 o 
  -5  -4   9      535.88      522.56     24.74 o 
  -4  -4   9      872.44      776.45     25.14 o 
  -3  -4   9     4877.84     4866.43     76.26 o 
  -2  -4   9     4691.07     4482.27     70.73 o 
  -1  -4   9     4581.48     4636.92     66.18 o 
   0  -4   9     1230.41     1192.67     23.36 o 
   1  -4   9     1618.89     1579.94     35.93 o 
   2  -4   9     2981.84     2742.10     59.49 o 
   3  -4   9      416.39      408.01     19.60 o 
   4  -4   9     1144.17     1002.72     31.66 o 
   5  -4   9     2610.19     2564.76     60.87 o 
   6  -4   9      161.81      161.70     15.43 o 
   7  -4   9      659.60      727.81     28.16 o 
   8  -4   9       16.18       24.23      9.81 o 
   9  -4   9     1192.56     1240.54     49.61 o 
  -9  -3   9        4.25      -13.35     24.00 o 
  -8  -3   9     3027.08     2812.81     81.19 o 
  -7  -3   9        1.98        4.13      8.50 o 
  -6  -3   9     1713.53     1667.69     48.08 o 
  -5  -3   9      332.36      321.23     19.85 o 
  -4  -3   9     3113.01     2951.09     56.71 o 
  -3  -3   9     1365.75     1372.72     32.21 o 
  -2  -3   9     3951.58     3872.01     61.90 o 
  -1  -3   9     1514.45     1519.47     27.41 o 
   0  -3   9     6006.22     5746.09     78.55 o 
   1  -3   9     6473.04     6597.14    104.85 o 
   2  -3   9     2319.18     2342.79     55.61 o 
   3  -3   9      576.63      586.16     21.39 o 
   4  -3   9     2232.20     2199.25     51.56 o 
   5  -3   9     3293.21     3141.26     68.85 o 
   6  -3   9      964.92      915.38     28.38 o 
   7  -3   9      727.22      756.78     34.12 o 
   8  -3   9      484.34      446.80     23.67 o 
   9  -3   9      960.76      975.57     47.66 o 
  10  -3   9       33.42       38.65     16.93 o 
  -9  -2   9       79.31       51.31     25.18 o 
  -8  -2   9     1491.46     1455.89     52.33 o 
  -7  -2   9       37.37       18.55      9.50 o 
  -6  -2   9     2631.82     2502.46     77.40 o 
  -5  -2   9       20.94       23.31      7.85 o 
  -4  -2   9     4772.53     4633.56     95.64 o 
  -3  -2   9       87.20       87.02      9.28 o 
  -2  -2   9     5105.44     4954.41     84.17 o 
  -1  -2   9        2.71       -1.26      2.87 o 
   0  -2   9     5225.12     5260.15     67.57 o 
   1  -2   9     3479.76     3295.72     52.01 o 
   2  -2   9     2479.11     2229.17     39.22 o 
   3  -2   9     1249.58     1249.96     29.64 o 
   4  -2   9     1787.36     1713.02     38.07 o 
   5  -2   9     3958.49     3752.66     70.44 o 
   6  -2   9      295.34      279.58     16.39 o 
   7  -2   9     1797.62     1765.36     43.06 o 
   8  -2   9      672.93      657.40     33.61 o 
   9  -2   9     1122.72     1151.45     46.57 o 
  10  -2   9      130.02      107.52     22.22 o 
  -9  -1   9      444.76      442.51     54.03 o 
  -8  -1   9     1784.65     1903.08     61.90 o 
  -7  -1   9      272.48      274.88     21.76 o 
  -6  -1   9     2767.38     2633.60     72.96 o 
  -5  -1   9        2.70        2.61      7.05 o 
  -4  -1   9     2468.54     2410.97     57.46 o 
  -3  -1   9      348.43      356.77     29.36 o 
  -2  -1   9     5314.88     5359.25     89.91 o 
  -1  -1   9       36.59       36.19      5.32 o 
   0  -1   9     2295.93     2222.96     34.85 o 
   1  -1   9     1338.18     1388.17     25.79 o 
   2  -1   9     6068.60     6098.78     83.18 o 
   3  -1   9     1529.90     1612.32     31.02 o 
   4  -1   9     3871.89     4088.49     63.50 o 
   5  -1   9     3428.02     3511.46     65.74 o 
   6  -1   9     2931.80     2936.27     58.80 o 
   7  -1   9     1254.33     1245.44     33.39 o 
   8  -1   9      359.67      380.81     19.29 o 
   9  -1   9     1011.29     1016.49     35.53 o 
  10  -1   9      142.88      156.72     23.02 o 
  -9   0   9      521.93      571.85     72.83 o 
  -8   0   9      494.07      538.08     30.85 o 
  -7   0   9     1268.28     1314.36     47.32 o 
  -6   0   9     3313.03     3280.03     95.67 o 
  -5   0   9      964.12      979.23     36.24 o 
  -4   0   9     1516.42     1461.08     45.20 o 
  -3   0   9      230.42      222.86     16.26 o 
  -2   0   9    11990.70    11681.98    224.11 o 
  -1   0   9       43.55       68.21      7.13 o 
   0   0   9      518.72      398.20     12.90 o 
   1   0   9      934.59      958.04     19.77 o 
   2   0   9     4675.23     4388.37     66.96 o 
   3   0   9      504.61      503.85     12.99 o 
   4   0   9     2280.76     2319.95     36.57 o 
   5   0   9      464.63      446.46     16.97 o 
   6   0   9     2505.91     2395.25     49.55 o 
   7   0   9      970.01      941.44     27.37 o 
   8   0   9      681.26      665.18     29.25 o 
   9   0   9      667.10      642.02     33.93 o 
  10   0   9      155.72      129.70     21.80 o 
  11   0   9      685.05      730.02     46.28 o 
  -9   1   9      310.96      312.81     59.60 o 
  -8   1   9      243.54      245.25     49.83 o 
  -7   1   9     1373.15     1394.06     56.01 o 
  -6   1   9     1007.38     1029.42     44.70 o 
  -5   1   9       11.33        9.09      8.81 o 
  -4   1   9     2469.53     2509.56     78.04 o 
  -3   1   9      407.77      372.02     41.33 o 
  -2   1   9    10161.33     9449.97    233.19 o 
  -1   1   9      381.93      411.33     15.53 o 
   0   1   9     8979.21     8626.26    246.15 o 
   1   1   9        6.55        5.06      3.12 o 
   2   1   9    16943.63    17434.32    264.41 o 
   3   1   9      735.61      821.95     20.60 o 
   4   1   9     3173.94     3270.41     51.68 o 
   5   1   9      356.26      328.11     13.98 o 
   6   1   9     3427.16     3274.99     69.61 o 
   7   1   9      171.53      172.22     22.22 o 
   8   1   9      136.56       98.77     19.66 o 
   9   1   9      594.69      573.58     25.75 o 
  10   1   9      246.31      315.33     20.78 o 
  11   1   9      921.71      909.45     49.43 o 
  -9   2   9      358.91      292.57     59.79 o 
  -8   2   9      315.03      352.55     58.60 o 
  -7   2   9     1568.71     1590.33     61.96 o 
  -6   2   9     1766.48     1664.32     61.45 o 
  -5   2   9     2288.88     2129.97     71.30 o 
  -4   2   9     2284.93     2276.36     72.97 o 
  -3   2   9     2192.86     2085.82     66.70 o 
  -2   2   9    10139.07    10295.13    208.72 o 
  -1   2   9     2089.20     2000.75     42.63 o 
   0   2   9     2873.33     2608.89     51.80 o 
   1   2   9     9706.89    10276.43    155.68 o 
   2   2   9     5091.16     5169.49     70.40 o 
   3   2   9       11.84        9.39      3.44 o 
   4   2   9     1044.97      909.27     22.52 o 
   5   2   9     1155.22     1230.70     29.19 o 
   6   2   9     7030.57     6966.15    117.41 o 
   7   2   9      880.72      893.23     29.48 o 
   8   2   9      708.54      731.09     31.16 o 
   9   2   9      148.86      140.39     20.14 o 
  10   2   9     1020.64      973.49     37.15 o 
  11   2   9      524.48      487.51     37.82 o 
  -9   3   9      395.80      397.55     66.50 o 
  -8   3   9      141.93      170.10     46.69 o 
  -7   3   9      778.83      782.08     35.42 o 
  -6   3   9      475.32      477.01     26.70 o 
  -5   3   9      971.63      925.23     35.18 o 
  -4   3   9     1534.62     1421.92     44.44 o 
  -3   3   9     1950.59     2014.10     87.70 o 
  -2   3   9     4996.04     4921.55    108.58 o 
  -1   3   9     1499.82     1526.06     35.53 o 
   0   3   9     8562.02     8400.13    173.25 o 
   1   3   9      198.58      210.75     11.16 o 
   2   3   9     5478.90     5330.10     84.20 o 
   3   3   9        2.65        7.75      3.23 o 
   4   3   9     1270.77     1225.66     25.08 o 
   5   3   9     1245.99     1310.53     28.25 o 
   6   3   9     6084.36     5960.74    102.88 o 
   7   3   9      459.08      448.40     22.24 o 
   8   3   9      969.05      894.07     66.63 o 
   9   3   9      703.87      703.42     31.80 o 
  10   3   9     1119.85     1180.11     44.01 o 
  11   3   9       43.03       34.44     16.19 o 
  -8   4   9      148.47      109.88     49.58 o 
  -7   4   9     1274.55     1205.97     46.24 o 
  -6   4   9      160.01      110.81     15.61 o 
  -5   4   9     1880.61     1782.20     55.10 o 
  -4   4   9     1179.67     1145.92     39.46 o 
  -3   4   9     1528.66     1508.01     39.90 o 
  -2   4   9     1550.94     1596.10     45.75 o 
  -1   4   9     3594.58     3605.26     83.59 o 
   0   4   9     2688.41     2698.90     55.47 o 
   1   4   9     1531.50     1516.95     30.57 o 
   2   4   9     6518.67     6675.63    118.10 o 
   3   4   9      534.33      579.02     16.23 o 
   4   4   9     4732.09     4771.75     88.16 o 
   5   4   9      192.79      157.58      8.55 o 
   6   4   9     6693.23     6543.13    111.88 o 
   7   4   9        1.06       -4.84      4.84 o 
   8   4   9     1296.18     1316.59     35.39 o 
   9   4   9      391.03      385.90     27.21 o 
  10   4   9     1389.54     1460.44     50.67 o 
  11   4   9      145.79      182.03     59.01 o 
  -8   5   9       16.22       14.47     20.06 o 
  -7   5   9      799.20      778.21     55.27 o 
  -6   5   9       61.33       50.63     16.16 o 
  -5   5   9     1110.68     1064.28     40.53 o 
  -4   5   9      134.93      120.66     12.82 o 
  -3   5   9     1837.23     1699.59     46.87 o 
  -2   5   9     1083.58     1059.63     32.78 o 
  -1   5   9     1391.16     1477.93     37.65 o 
   0   5   9      963.74      821.60     22.02 o 
   1   5   9       72.23       82.58      8.00 o 
   2   5   9     4025.54     4095.63     69.03 o 
   3   5   9        4.89       -0.15      3.38 o 
   4   5   9     1071.52     1020.41     26.90 o 
   5   5   9      690.24      633.92     18.43 o 
   6   5   9     4926.09     4899.46     97.21 o 
   7   5   9      429.35      456.69     19.60 o 
   8   5   9      808.71      825.01     26.99 o 
   9   5   9       64.40       67.94     10.49 o 
  10   5   9     1227.86     1291.40     71.57 o 
  11   5   9      121.87      124.98     28.84 o 
  -8   6   9        4.68        7.85     19.38 o 
  -7   6   9      941.38      980.24     75.02 o 
  -6   6   9        1.82       -2.16      9.80 o 
  -5   6   9     1242.97     1282.73     59.28 o 
  -4   6   9      170.14      154.19     15.20 o 
  -3   6   9      486.31      485.81     23.28 o 
  -2   6   9      662.72      590.16     23.75 o 
  -1   6   9     2349.10     2194.45     51.47 o 
   0   6   9     1127.00     1157.97     26.99 o 
   1   6   9     2375.29     2413.48     45.73 o 
   2   6   9     5784.41     5750.46     93.82 o 
   3   6   9      448.62      369.73     15.02 o 
   4   6   9     4907.73     5145.08     94.78 o 
   5   6   9      651.58      623.96     21.06 o 
   6   6   9     3863.37     3702.79     65.74 o 
   7   6   9     1734.54     1733.99     45.73 o 
   8   6   9      835.79      864.43     30.76 o 
   9   6   9       32.02        9.72      7.83 o 
  10   6   9      759.61      876.93     34.40 o 
  11   6   9      119.36      128.66     52.55 o 
  -7   7   9      610.63      552.59     52.97 o 
  -6   7   9       54.81       38.28     18.44 o 
  -5   7   9     1047.63      985.34     37.41 o 
  -4   7   9       38.66       31.67      9.98 o 
  -3   7   9     1652.09     1649.09     57.04 o 
  -2   7   9     1181.31     1105.51     58.58 o 
  -1   7   9     2460.36     2380.95     56.26 o 
   0   7   9       70.15       79.35      8.42 o 
   1   7   9     4602.27     4429.28     76.21 o 
   2   7   9      162.49      155.00     10.21 o 
   3   7   9     1083.95     1014.23    101.94 o 
   4   7   9     1432.52     1403.74     35.33 o 
   5   7   9      698.58      626.89     21.57 o 
   6   7   9     2330.90     2272.80     46.03 o 
   7   7   9      396.48      397.58     21.50 o 
   8   7   9     1175.61     1122.61     36.63 o 
   9   7   9       52.71       38.99     10.40 o 
  10   7   9     1199.95     1274.39     84.70 o 
  11   7   9        0.35       -5.52     12.26 o 
  -7   8   9      725.14      688.84     58.86 o 
  -6   8   9        0.20       19.40     19.53 o 
  -5   8   9      475.48      509.34     31.93 o 
  -4   8   9        0.57       -3.56      8.21 o 
  -3   8   9     1144.18     1169.30     47.86 o 
  -2   8   9      545.94      531.76     31.04 o 
  -1   8   9     1818.28     1906.89     49.91 o 
   0   8   9      112.58      116.14     10.43 o 
   1   8   9     2610.18     2491.38     49.26 o 
   2   8   9      104.11      116.72      9.86 o 
   3   8   9     1622.53     1620.25     40.02 o 
   4   8   9      386.67      327.21     17.02 o 
   5   8   9      896.83      921.96     28.09 o 
   6   8   9     1196.06     1157.46     30.08 o 
   7   8   9     1022.30      984.42     25.49 o 
   8   8   9     1100.36     1066.09     36.52 o 
   9   8   9       26.54       41.16     11.03 o 
  10   8   9     1353.06     1378.65     78.49 o 
  11   8   9      148.80      165.83     30.65 o 
  -6   9   9       32.89        5.90     20.02 o 
  -5   9   9     1475.05     1507.12     88.71 o 
  -4   9   9        0.38       -8.59      9.70 o 
  -3   9   9     1577.63     1638.79     50.00 o 
  -2   9   9       20.03       14.44      8.91 o 
  -1   9   9     1744.19     1705.70     48.03 o 
   0   9   9      382.38      404.06     18.52 o 
   1   9   9      984.51      937.98     26.55 o 
   2   9   9      161.14      156.15     16.66 o 
   3   9   9     1626.06     1532.46     40.05 o 
   4   9   9      824.80      777.85     26.54 o 
   5   9   9      629.24      596.11     21.57 o 
   6   9   9      295.72      287.39     16.15 o 
   7   9   9     1430.32     1420.09     43.86 o 
   8   9   9      685.07      664.65     32.94 o 
   9   9   9      207.87      201.92     18.89 o 
  10   9   9      816.51      810.61     45.33 o 
  11   9   9      283.96      292.80     38.81 o 
  -6  10   9       87.51       99.65     41.43 o 
  -5  10   9      301.42      351.25     49.04 o 
  -4  10   9        8.83        5.98     12.03 o 
  -3  10   9      909.10      874.37     43.88 o 
  -2  10   9       63.70       53.68     14.30 o 
  -1  10   9     1907.64     1868.83     52.92 o 
   0  10   9       16.10       16.13      7.59 o 
   1  10   9     1611.90     1646.22     40.48 o 
   2  10   9        5.30        1.09      8.18 o 
   3  10   9     1604.54     1628.27     49.73 o 
   4  10   9     2162.17     2045.73     50.31 o 
   5  10   9     2242.83     2247.53     49.71 o 
   6  10   9      165.40      167.63     13.72 o 
   7  10   9     1383.50     1446.57     37.18 o 
   8  10   9      220.61      220.60     26.86 o 
   9  10   9      277.38      261.82     22.09 o 
  10  10   9      340.71      404.39     35.61 o 
  11  10   9      185.33      228.49     40.11 o 
  -5  11   9      447.95      472.38     41.47 o 
  -4  11   9       39.56       36.69     16.85 o 
  -3  11   9      599.34      651.64     35.14 o 
  -2  11   9        0.39       -0.08     10.72 o 
  -1  11   9     1719.50     1657.71     50.84 o 
   0  11   9        1.77        4.96      7.90 o 
   1  11   9     1086.03     1172.44     53.69 o 
   2  11   9       15.16       22.14     10.01 o 
   3  11   9     1199.77     1141.79     41.64 o 
   4  11   9      293.99      354.54     24.60 o 
   5  11   9     1836.31     1895.84     45.65 o 
   6  11   9      540.36      535.52     26.60 o 
   7  11   9     1232.00     1252.02     35.17 o 
   8  11   9      292.10      283.17     16.15 o 
   9  11   9      727.92      830.19     60.27 o 
  10  11   9      509.07      472.86     47.29 o 
  -4  12   9       99.72       87.23     23.04 o 
  -3  12   9      494.23      499.58     39.17 o 
  -2  12   9       46.17       32.02     13.70 o 
  -1  12   9     1164.76     1177.27     43.53 o 
   0  12   9      165.64      173.33     25.72 o 
   1  12   9     1013.04     1114.63     54.04 o 
   2  12   9      103.35       82.85     18.77 o 
   3  12   9     1157.11     1166.76     53.06 o 
   4  12   9        2.83        9.53     10.32 o 
   5  12   9      745.61      761.70     34.09 o 
   6  12   9      254.30      232.80     17.72 o 
   7  12   9      442.85      473.70     31.82 o 
   8  12   9       93.39      112.29     14.02 o 
   9  12   9      739.81      862.05     92.53 o 
  10  12   9      580.89      573.67     53.03 o 
  -3  13   9      340.02      342.19     35.67 o 
  -2  13   9       63.83       49.65     16.21 o 
  -1  13   9      714.70      769.60     55.03 o 
   0  13   9       62.95       30.08     28.14 o 
   1  13   9      913.58      948.49     51.86 o 
   2  13   9       74.35       43.86     16.42 o 
   3  13   9     1463.82     1331.89     49.81 o 
   4  13   9        2.95       -3.35      9.61 o 
   5  13   9      792.98      800.89     34.76 o 
   6  13   9       64.23       80.14     15.97 o 
   7  13   9      610.61      616.12     31.21 o 
   8  13   9       78.12       65.95     17.39 o 
   9  13   9      103.88       96.62     22.58 o 
  -2  14   9      468.96      433.95     47.45 o 
  -1  14   9      487.14      557.93     77.84 o 
   0  14   9      132.20      140.20     43.31 o 
   1  14   9      236.48      253.28     44.81 o 
   2  14   9      146.12      147.24     48.79 o 
   3  14   9      800.12      797.45     43.81 o 
   4  14   9        0.16       -5.62      9.89 o 
   5  14   9      580.26      662.81     34.00 o 
   6  14   9       16.90       15.43     11.66 o 
   7  14   9      785.61      766.95     36.03 o 
   8  14   9       65.01       54.82     13.55 o 
   9  14   9      257.84      222.06     46.32 o 
  -1  15   9      346.06      405.44     71.89 o 
   0  15   9      181.58      180.38     49.70 o 
   1  15   9      220.28      224.86     33.01 o 
   2  15   9      126.92      153.37     28.49 o 
   3  15   9      809.08      793.96     95.17 o 
   4  15   9        0.61        2.01     11.21 o 
   5  15   9      940.87      953.77     41.37 o 
   6  15   9       11.02        5.32     11.57 o 
   7  15   9      925.72      862.01     50.32 o 
   1  16   9      213.87      217.24     34.86 o 
   2  16   9       78.59       50.72     22.62 o 
   3  16   9      403.56      354.21     34.26 o 
   4  16   9      125.68       78.58     16.66 o 
   5  16   9      625.92      571.90     43.90 o 
   6  16   9       26.19       26.57     14.19 o 
  -4 -13  10       52.04       43.86     18.87 o 
  -3 -13  10      598.13      562.66     68.63 o 
  -2 -13  10      155.22      161.07     23.10 o 
  -1 -13  10      791.71      758.16     53.20 o 
   0 -13  10      461.07      511.08     63.93 o 
   1 -13  10      417.19      407.12     43.01 o 
  -6 -12  10      177.78      156.44     33.72 o 
  -5 -12  10      735.51      689.36     64.68 o 
  -4 -12  10       35.09       32.02     17.70 o 
  -3 -12  10      942.16      988.03     54.88 o 
  -2 -12  10      194.30      225.20     25.18 o 
  -1 -12  10      878.83      931.05     77.72 o 
   0 -12  10      408.26      397.34     39.98 o 
   1 -12  10      946.20      908.71    124.60 o 
   2 -12  10      565.52      576.94     50.99 o 
   3 -12  10      393.01      402.31     36.06 o 
  -7 -11  10     1347.28     1292.65     58.24 o 
  -6 -11  10        8.83        3.95     19.49 o 
  -5 -11  10      945.85      937.11     67.31 o 
  -4 -11  10        4.51        8.72     14.41 o 
  -3 -11  10     1624.75     1602.08     79.68 o 
  -2 -11  10       19.64        2.36     11.87 o 
  -1 -11  10     1353.71     1213.23     69.10 o 
   0 -11  10       45.73       55.99     18.28 o 
   1 -11  10     1333.35     1387.20     54.37 o 
   2 -11  10      341.17      396.29     39.40 o 
   3 -11  10      625.87      732.94     50.19 o 
   4 -11  10      448.82      450.02     38.20 o 
  -7 -10  10      995.14      968.26     45.62 o 
  -6 -10  10      368.33      346.63     29.15 o 
  -5 -10  10     1072.79     1017.34     66.81 o 
  -4 -10  10       32.73       21.91     15.96 o 
  -3 -10  10     2441.51     2331.32     79.67 o 
  -2 -10  10      153.57      179.20     45.41 o 
  -1 -10  10     1590.02     1543.53     80.19 o 
   0 -10  10       19.77       25.12     15.15 o 
   1 -10  10     1683.35     1741.04     59.96 o 
   2 -10  10        3.22        1.80     11.50 o 
   3 -10  10      725.43      685.51     35.03 o 
   4 -10  10      118.28      116.15     21.00 o 
   5 -10  10      766.16      758.78     46.92 o 
  -8  -9  10      476.34      559.31     85.43 o 
  -7  -9  10      624.37      719.44     87.81 o 
  -6  -9  10      566.48      594.21     50.53 o 
  -5  -9  10     1623.18     1625.65     76.34 o 
  -4  -9  10      349.16      304.57     30.83 o 
  -3  -9  10     2207.33     2112.07     62.91 o 
  -2  -9  10      140.88      144.92     17.87 o 
  -1  -9  10     2642.71     2629.95     85.77 o 
   0  -9  10      264.58      218.36     27.58 o 
   1  -9  10     4120.53     3952.69    102.90 o 
   2  -9  10       39.03       37.23     11.22 o 
   3  -9  10      717.25      648.82     32.41 o 
   4  -9  10      614.49      685.02     34.35 o 
   5  -9  10      862.93      884.61     57.12 o 
   6  -9  10      317.78      290.87     31.69 o 
  -8  -8  10      762.04      932.73    103.41 o 
  -7  -8  10      605.19      617.53     57.11 o 
  -6  -8  10      902.45      789.50     31.52 o 
  -5  -8  10      836.20      867.01     29.93 o 
  -4  -8  10     1558.66     1447.69     43.13 o 
  -3  -8  10     2472.29     2356.14     65.30 o 
  -2  -8  10       64.76       89.15     14.75 o 
  -1  -8  10     1503.35     1631.22     52.46 o 
   0  -8  10      731.76      683.84     40.81 o 
   1  -8  10     4778.17     4740.33    115.64 o 
   2  -8  10      271.70      236.51     21.80 o 
   3  -8  10     2836.15     2826.97     70.25 o 
   4  -8  10       85.42       76.29     14.06 o 
   5  -8  10     2051.65     2041.25     59.42 o 
   6  -8  10      195.82      224.19     27.27 o 
   7  -8  10      566.52      568.24     42.32 o 
  -8  -7  10      961.11     1047.11    106.36 o 
  -7  -7  10      789.09      741.99     41.35 o 
  -6  -7  10      940.37      928.58     29.44 o 
  -5  -7  10      599.54      585.05     26.63 o 
  -4  -7  10      809.46      717.68     26.06 o 
  -3  -7  10     3855.95     3580.80     68.33 o 
  -2  -7  10     1120.89      972.21     36.53 o 
  -1  -7  10     2159.81     2128.97     59.95 o 
   0  -7  10      315.31      289.02     18.84 o 
   1  -7  10     3816.85     3746.48     94.07 o 
   2  -7  10        0.88       -5.61      7.14 o 
   3  -7  10     2442.47     2368.35     60.35 o 
   4  -7  10       20.67       17.97      9.40 o 
   5  -7  10     2348.57     2254.10     61.18 o 
   6  -7  10       26.87       17.90     10.65 o 
   7  -7  10     1057.73     1069.48     51.57 o 
   8  -7  10       91.34       71.65     20.63 o 
  -9  -6  10       20.45        5.39     32.97 o 
  -8  -6  10     1275.83     1046.42    104.35 o 
  -7  -6  10      183.29      224.17     24.45 o 
  -6  -6  10     1385.71     1336.18     51.95 o 
  -5  -6  10       15.00       21.62      8.11 o 
  -4  -6  10     1198.71     1124.50     32.24 o 
  -3  -6  10     2047.82     1988.83     43.45 o 
  -2  -6  10     1338.02     1249.71     31.62 o 
  -1  -6  10      547.09      536.83     33.90 o 
   0  -6  10      432.10      398.36     18.03 o 
   1  -6  10     5639.11     5398.02    152.68 o 
   2  -6  10     1898.65     1794.08     49.89 o 
   3  -6  10     2323.69     2243.09     60.80 o 
   4  -6  10      265.21      264.26     19.57 o 
   5  -6  10     3104.53     3038.67     73.03 o 
   6  -6  10        0.14       -6.02      8.60 o 
   7  -6  10     1115.82     1091.50     50.31 o 
   8  -6  10       87.01       93.90     18.39 o 
  -9  -5  10        2.74       12.22     29.83 o 
  -8  -5  10     1848.19     1832.93    172.04 o 
  -7  -5  10       72.21       67.84     13.46 o 
  -6  -5  10      997.61      984.53     36.55 o 
  -5  -5  10      692.37      702.18     23.80 o 
  -4  -5  10     1954.40     1938.95     45.60 o 
  -3  -5  10     1024.88     1062.62     29.47 o 
  -2  -5  10     3271.63     3145.34     66.41 o 
  -1  -5  10     1813.70     1656.79     36.81 o 
   0  -5  10     1354.82     1395.21     32.96 o 
   1  -5  10     2184.62     2006.10     47.95 o 
   2  -5  10     1266.15     1153.18     34.21 o 
   3  -5  10     1427.87     1369.65     42.90 o 
   4  -5  10      254.15      230.03     17.72 o 
   5  -5  10     1541.39     1479.60     57.15 o 
   6  -5  10      358.35      348.56     22.93 o 
   7  -5  10     1410.67     1375.80     40.77 o 
   8  -5  10        0.03       -2.91     11.16 o 
   9  -5  10      643.76      604.92     38.08 o 
  -9  -4  10       16.53       -2.88     32.72 o 
  -8  -4  10     2041.22     1919.52     74.26 o 
  -7  -4  10       66.86       44.46     11.75 o 
  -6  -4  10     4087.88     3968.06     90.62 o 
  -5  -4  10      744.86      713.74     29.63 o 
  -4  -4  10     4635.56     4480.06     81.49 o 
  -3  -4  10      316.45      366.18     17.03 o 
  -2  -4  10     3737.72     3458.31     58.14 o 
  -1  -4  10     1012.71      971.13     42.42 o 
   0  -4  10     5642.83     5584.75     84.52 o 
   1  -4  10      276.53      219.47     16.63 o 
   2  -4  10     3585.64     3541.99     73.80 o 
   3  -4  10     1789.96     1710.22     44.19 o 
   4  -4  10      181.69      170.37     16.25 o 
   5  -4  10     1505.48     1556.59     43.83 o 
   6  -4  10      140.97      171.75     15.55 o 
   7  -4  10     1216.60     1193.46     40.18 o 
   8  -4  10       66.44       56.83     14.01 o 
   9  -4  10     1096.66     1115.37     46.72 o 
  -9  -3  10        1.32      -26.51     26.51 o 
  -8  -3  10     2111.01     2162.99    181.16 o 
  -7  -3  10       34.29       25.42     11.52 o 
  -6  -3  10     2537.15     2385.25     62.58 o 
  -5  -3  10       45.65       45.96     15.02 o 
  -4  -3  10    10987.06    10389.19    166.69 o 
  -3  -3  10      844.68      830.58     30.08 o 
  -2  -3  10     5709.00     5702.92     86.91 o 
  -1  -3  10      821.38      875.98     19.67 o 
   0  -3  10     4952.56     5072.03     66.95 o 
   1  -3  10     1466.66     1390.24     41.49 o 
   2  -3  10     1427.50     1378.18     32.26 o 
   3  -3  10     1494.51     1388.04     54.04 o 
   4  -3  10     2103.50     2034.55     44.83 o 
   5  -3  10     3677.69     3475.54     68.28 o 
   6  -3  10      220.74      221.38     15.65 o 
   7  -3  10     1722.35     1653.03     43.13 o 
   8  -3  10      493.46      448.59     23.65 o 
   9  -3  10     1528.85     1510.47     53.17 o 
  10  -3  10       28.62        4.28     15.50 o 
  -9  -2  10      123.45       75.94     27.48 o 
  -8  -2  10     2064.73     2087.00     93.71 o 
  -7  -2  10        2.59       10.51      9.13 o 
  -6  -2  10     1328.98     1227.09     40.08 o 
  -5  -2  10      119.76      100.68     12.72 o 
  -4  -2  10     4425.50     4233.63     90.18 o 
  -3  -2  10       77.94       76.11      8.20 o 
  -2  -2  10     2589.41     2477.43     48.98 o 
  -1  -2  10      756.61      763.87     20.52 o 
   0  -2  10     2435.69     2308.29     34.28 o 
   1  -2  10     2815.33     3107.53     54.01 o 
   2  -2  10     2813.28     2859.83     44.25 o 
   3  -2  10     1081.41     1096.32     27.80 o 
   4  -2  10     3044.23     2931.72     57.53 o 
   5  -2  10     2092.80     2062.02     45.45 o 
   6  -2  10      928.00      917.52     27.90 o 
   7  -2  10     1260.22     1162.87     33.73 o 
   8  -2  10      953.35      927.40     31.12 o 
   9  -2  10     1202.44     1225.69     53.35 o 
  10  -2  10      185.74      215.99     28.16 o 
  -9  -1  10      408.63      364.88     46.23 o 
  -8  -1  10     1308.01     1431.80    133.34 o 
  -7  -1  10      461.29      446.79     27.88 o 
  -6  -1  10     2116.18     1960.90     74.93 o 
  -5  -1  10      156.73      189.90     17.89 o 
  -4  -1  10     4616.47     4391.14     92.58 o 
  -3  -1  10       75.72       94.34     10.72 o 
  -2  -1  10     5700.50     5548.14    103.05 o 
  -1  -1  10     3017.87     3224.12     63.97 o 
   0  -1  10     2754.29     2755.47     38.97 o 
   1  -1  10     2685.46     2935.22     51.93 o 
   2  -1  10     2088.92     2050.92     33.79 o 
   3  -1  10      821.50      803.30     22.19 o 
   4  -1  10     1381.23     1326.43     33.41 o 
   5  -1  10     1573.75     1575.79     36.99 o 
   6  -1  10     1507.59     1474.71     36.54 o 
   7  -1  10      607.95      601.21     23.31 o 
   8  -1  10      276.84      266.60     19.22 o 
   9  -1  10     1790.35     1693.03     49.20 o 
  10  -1  10      348.28      325.89     48.86 o 
  -9   0  10      596.38      627.31     77.34 o 
  -8   0  10      686.27      698.32     74.65 o 
  -7   0  10     1335.85     1241.92     46.76 o 
  -6   0  10     1051.53     1027.29     40.15 o 
  -5   0  10      502.05      499.00     30.59 o 
  -4   0  10      709.90      661.33     32.61 o 
  -3   0  10     1138.82     1098.80     52.74 o 
  -2   0  10     3551.79     3485.61     77.36 o 
  -1   0  10       91.09       96.57     12.09 o 
   0   0  10     1487.64     1267.42     27.30 o 
   1   0  10     1590.03     1650.27     29.97 o 
   2   0  10     3468.20     3287.71     48.57 o 
   3   0  10     1488.01     1425.25     31.63 o 
   4   0  10     2630.03     2662.39     51.48 o 
   5   0  10     1187.36     1084.39     30.32 o 
   6   0  10     2224.85     2115.34     45.80 o 
   7   0  10       57.96       54.52      8.53 o 
   8   0  10      523.33      484.69     23.87 o 
   9   0  10      181.53      197.76     17.10 o 
  10   0  10      312.58      287.66     29.69 o 
  11   0  10      594.27      608.63     53.30 o 
  -9   1  10      526.21      457.59     70.26 o 
  -8   1  10      597.42      516.25     67.63 o 
  -7   1  10     1335.96     1220.44     52.64 o 
  -6   1  10     1252.02     1271.50     52.49 o 
  -5   1  10        7.16       12.05      9.58 o 
  -4   1  10     3455.74     3364.91     99.86 o 
  -3   1  10      795.36      886.20     37.75 o 
  -2   1  10     7471.36     6837.35    211.46 o 
  -1   1  10      212.96      208.87     10.00 o 
   0   1  10    10013.31    10167.14    155.23 o 
   1   1  10       71.04       72.22      5.48 o 
   2   1  10     3807.86     3850.16     55.29 o 
   3   1  10      182.82      183.96     10.16 o 
   4   1  10     4574.65     4712.04     91.82 o 
   5   1  10     1043.91     1001.97     26.24 o 
   6   1  10     1739.19     1670.93     42.89 o 
   7   1  10      503.85      520.41     23.17 o 
   8   1  10      401.35      388.68     24.63 o 
   9   1  10     1523.37     1422.39     42.91 o 
  10   1  10      104.78       98.51     20.68 o 
  11   1  10      605.50      624.45     42.91 o 
  -9   2  10      313.26      365.21     64.93 o 
  -8   2  10      417.67      458.78     66.69 o 
  -7   2  10      982.31      937.39     73.74 o 
  -6   2  10     1911.26     1894.20     69.39 o 
  -5   2  10     1090.57     1009.25     44.46 o 
  -4   2  10     2297.98     2276.03     74.68 o 
  -3   2  10     1316.37     1320.27    104.23 o 
  -2   2  10     3238.58     3095.35     75.11 o 
  -1   2  10     1881.71     1973.02     43.23 o 
   0   2  10     7042.54     7158.22    125.84 o 
   1   2  10      758.90      827.39     20.60 o 
   2   2  10     3122.48     2909.78     47.79 o 
   3   2  10      135.04      142.35     15.14 o 
   4   2  10     2983.30     3010.56     63.01 o 
   5   2  10        2.01        2.75      2.50 o 
   6   2  10     3681.24     3612.93     77.22 o 
   7   2  10       14.95        5.51      7.54 o 
   8   2  10     2356.50     2261.07     65.57 o 
   9   2  10       10.86        8.77      8.14 o 
  10   2  10      870.63      899.74     66.55 o 
  11   2  10      333.42      367.73     33.94 o 
  -8   3  10      127.28      118.39     39.36 o 
  -7   3  10      361.46      389.32     31.34 o 
  -6   3  10     1397.20     1278.22     54.28 o 
  -5   3  10      826.03      853.95     40.80 o 
  -4   3  10     1979.20     1984.90    129.89 o 
  -3   3  10     1498.53     1549.05     56.03 o 
  -2   3  10     4250.72     4165.13    113.19 o 
  -1   3  10      337.80      272.38     25.59 o 
   0   3  10     4423.35     4390.26    117.39 o 
   1   3  10     1013.77     1053.55     23.64 o 
   2   3  10    14829.75    14971.94    221.67 o 
   3   3  10       71.08       81.86      7.05 o 
   4   3  10     2546.23     2609.99     49.45 o 
   5   3  10      264.76      274.09      9.92 o 
   6   3  10     3543.22     3480.44    105.52 o 
   7   3  10     1596.11     1571.88     49.20 o 
   8   3  10      533.69      552.21     28.04 o 
   9   3  10      353.19      367.13     25.17 o 
  10   3  10     1928.88     1808.68     84.06 o 
  11   3  10      160.19       92.04     20.78 o 
  -8   4  10       17.46       18.74     31.71 o 
  -7   4  10      832.06      868.23     86.55 o 
  -6   4  10      251.98      225.22     22.14 o 
  -5   4  10      711.82      643.85     31.31 o 
  -4   4  10      503.60      481.07     54.77 o 
  -3   4  10     1197.31     1252.61     35.80 o 
  -2   4  10     1436.04     1336.69     41.53 o 
  -1   4  10      924.84      909.59     38.35 o 
   0   4  10      749.56      728.80     22.40 o 
   1   4  10      134.60      121.71      9.68 o 
   2   4  10     9065.37     9106.72    141.35 o 
   3   4  10      294.29      320.15     12.32 o 
   4   4  10    12129.29    12171.38    208.48 o 
   5   4  10     1535.94     1550.81     30.77 o 
   6   4  10     6661.72     6360.55    109.96 o 
   7   4  10       26.50       21.15      6.91 o 
   8   4  10     1168.16     1167.82     37.47 o 
   9   4  10      156.07      140.93     20.29 o 
  10   4  10     1491.99     1628.09     55.67 o 
  11   4  10      109.27      103.65     27.35 o 
  -8   5  10        0.47      -11.90     18.72 o 
  -7   5  10      739.11      630.05     51.98 o 
  -6   5  10       17.07       21.04     10.76 o 
  -5   5  10      615.59      559.36     30.72 o 
  -4   5  10      519.91      504.44     27.29 o 
  -3   5  10     1730.88     1726.69     52.24 o 
  -2   5  10     2051.52     2215.61     52.71 o 
  -1   5  10     1064.80     1077.61     36.21 o 
   0   5  10     1208.80     1103.41     28.50 o 
   1   5  10     2058.19     2033.06     39.55 o 
   2   5  10     3916.57     3823.94     65.89 o 
   3   5  10       30.74       38.32      6.39 o 
   4   5  10     4632.48     4703.91    104.06 o 
   5   5  10      239.32      241.62     13.19 o 
   6   5  10     3271.98     3245.99     58.11 o 
   7   5  10      216.59      224.94     14.98 o 
   8   5  10      455.32      470.36     21.19 o 
   9   5  10      452.49      445.27     24.40 o 
  10   5  10     1184.10     1275.73     48.53 o 
  11   5  10      223.38      251.93     58.51 o 
  -7   6  10      708.86      669.01     55.56 o 
  -6   6  10       54.74       56.77     13.99 o 
  -5   6  10      576.15      566.23     31.78 o 
  -4   6  10      167.41      153.48     15.28 o 
  -3   6  10     2209.31     2235.76     97.85 o 
  -2   6  10      599.83      570.97     23.85 o 
  -1   6  10     3598.28     3591.92     75.71 o 
   0   6  10      497.83      471.98     16.18 o 
   1   6  10     1385.51     1418.92     31.33 o 
   2   6  10     1579.48     1615.84     34.25 o 
   3   6  10      830.58      725.59     43.36 o 
   4   6  10     1490.32     1416.04     35.21 o 
   5   6  10      304.88      284.72     14.87 o 
   6   6  10     5874.55     5621.30     94.11 o 
   7   6  10      107.13      117.94     12.89 o 
   8   6  10      981.99      948.10     34.01 o 
   9   6  10      315.21      282.31     30.37 o 
  10   6  10     1263.88     1351.98     55.41 o 
  11   6  10      167.67      195.73     45.00 o 
  -7   7  10      625.82      511.11     51.13 o 
  -6   7  10        0.34       -7.96     15.09 o 
  -5   7  10     1401.41     1350.12     85.16 o 
  -4   7  10      446.59      475.94     26.23 o 
  -3   7  10      788.11      811.25     34.07 o 
  -2   7  10      407.08      356.73     20.74 o 
  -1   7  10     3610.69     3446.81     74.81 o 
   0   7  10      596.33      668.76     20.55 o 
   1   7  10     4522.54     4616.31     89.35 o 
   2   7  10      799.69      769.99     21.76 o 
   3   7  10     1434.77     1316.02     40.14 o 
   4   7  10      497.94      613.10     22.74 o 
   5   7  10      690.34      646.38     22.37 o 
   6   7  10     1183.46     1154.10     29.23 o 
   7   7  10       72.40       63.93     10.82 o 
   8   7  10     1121.81     1054.30     35.83 o 
   9   7  10       22.62       13.42      9.02 o 
  10   7  10     1596.51     1570.09     60.39 o 
  11   7  10        0.38       29.44     15.29 o 
  -6   8  10        4.00      -10.95     18.77 o 
  -5   8  10     1078.80     1064.44     77.46 o 
  -4   8  10      175.65      149.13     17.48 o 
  -3   8  10     2137.36     2081.85     56.86 o 
  -2   8  10      415.59      428.57     23.75 o 
  -1   8  10     1580.48     1647.24     51.35 o 
   0   8  10        4.43        5.42      5.64 o 
   1   8  10     1608.27     1531.66     35.12 o 
   2   8  10      964.40      925.97     49.03 o 
   3   8  10     1396.83     1386.72     42.71 o 
   4   8  10      236.81      257.88     15.84 o 
   5   8  10      793.08      695.09     24.13 o 
   6   8  10      902.14      830.37     25.01 o 
   7   8  10      245.20      254.66     13.37 o 
   8   8  10     1026.19     1025.26     36.02 o 
   9   8  10        1.10       -6.94      7.66 o 
  10   8  10     1390.45     1267.17     69.58 o 
  11   8  10       96.01       99.59     21.37 o 
  -6   9  10       38.35       19.01     29.08 o 
  -5   9  10      968.17      940.10     50.56 o 
  -4   9  10       58.21       53.83     13.30 o 
  -3   9  10     1562.22     1552.23     48.86 o 
  -2   9  10        4.25       -1.92      8.56 o 
  -1   9  10     1196.02     1201.61     47.78 o 
   0   9  10      216.79      233.38     14.88 o 
   1   9  10      689.69      689.50     22.53 o 
   2   9  10     1912.28     1754.21     63.57 o 
   3   9  10     2173.10     2180.42     87.37 o 
   4   9  10     3117.29     2997.33     74.76 o 
   5   9  10     2461.86     2407.25     55.53 o 
   6   9  10      393.99      394.97     18.80 o 
   7   9  10     1101.02      976.07     28.02 o 
   8   9  10     1298.66     1311.50     42.55 o 
   9   9  10      205.15      202.08     19.58 o 
  10   9  10      780.71      766.57     45.37 o 
  11   9  10      227.20      213.92     34.44 o 
  -5  10  10      344.79      392.97     37.72 o 
  -4  10  10       11.96        2.19     14.18 o 
  -3  10  10      723.27      716.09     34.87 o 
  -2  10  10        0.26        1.04      8.95 o 
  -1  10  10     1311.14     1234.79     55.43 o 
   0  10  10        8.57       -0.13      8.20 o 
   1  10  10       53.86       27.65     15.22 o 
   2  10  10      558.80      603.59     28.43 o 
   3  10  10     1750.97     1718.90     51.94 o 
   4  10  10     1031.69      954.61     31.40 o 
   5  10  10     1277.16     1254.39     37.07 o 
   6  10  10      553.06      528.67     24.98 o 
   7  10  10     1543.97     1520.71     38.58 o 
   8  10  10      573.38      566.65     29.61 o 
   9  10  10      227.61      265.70     22.38 o 
  10  10  10      663.90      607.41     41.17 o 
  11  10  10       98.23       32.72     25.95 o 
  -5  11  10      297.46      270.26     33.21 o 
  -4  11  10       28.47       31.86     17.97 o 
  -3  11  10      790.52      683.99     36.19 o 
  -2  11  10        9.87       -1.77     10.59 o 
  -1  11  10     1120.78     1088.14     45.13 o 
   0  11  10      129.57       96.94     14.70 o 
   1  11  10     1243.60     1200.76     54.11 o 
   2  11  10      115.98      115.33     22.02 o 
   3  11  10      743.48      794.10     39.08 o 
   4  11  10      663.72      632.63     31.35 o 
   5  11  10     1265.48     1193.40     43.13 o 
   6  11  10      282.15      284.93     18.35 o 
   7  11  10      934.45      921.57     29.70 o 
   8  11  10      213.01      200.13     15.58 o 
   9  11  10      445.52      403.55     42.02 o 
  10  11  10      668.63      715.77     45.08 o 
  -4  12  10       35.56       28.95     18.80 o 
  -3  12  10      767.26      788.82     82.19 o 
  -2  12  10      150.84      134.78     19.40 o 
  -1  12  10      914.71      877.19     38.57 o 
   0  12  10      145.06      109.43     35.29 o 
   1  12  10      572.90      618.67     41.59 o 
   2  12  10        0.93       -4.48     11.39 o 
   3  12  10      704.04      702.48     34.67 o 
   4  12  10        0.65       -6.68      8.83 o 
   5  12  10      317.19      348.53     29.59 o 
   6  12  10      256.48      208.40     19.15 o 
   7  12  10      159.18      164.36     15.76 o 
   8  12  10      298.00      289.37     18.64 o 
   9  12  10      313.50      321.15     48.31 o 
  10  12  10      392.55      386.66     35.28 o 
  -3  13  10      422.34      445.90     42.02 o 
  -2  13  10      122.84      100.77     26.56 o 
  -1  13  10      667.16      764.82     85.43 o 
   0  13  10       13.04       20.18     29.39 o 
   1  13  10     1018.76     1023.63     54.41 o 
   2  13  10       28.74       30.08     16.48 o 
   3  13  10     1239.85     1313.81     53.16 o 
   4  13  10        8.74        8.74     10.82 o 
   5  13  10      912.62      780.93     34.83 o 
   6  13  10        3.23       -4.77      9.13 o 
   7  13  10      602.32      619.39     31.55 o 
   8  13  10      189.77      169.44     17.14 o 
   9  13  10      351.56      346.07     34.01 o 
  -2  14  10      541.70      460.97     49.41 o 
  -1  14  10      366.01      383.26     66.00 o 
   0  14  10       25.53      -13.41     25.70 o 
   1  14  10      391.54      404.51     39.08 o 
   2  14  10      202.97      185.24     27.68 o 
   3  14  10      992.68      962.51     43.70 o 
   4  14  10       10.27       -4.86     12.01 o 
   5  14  10      582.07      569.43     59.65 o 
   6  14  10       28.44       10.57     11.18 o 
   7  14  10      526.89      497.01     30.37 o 
   8  14  10       29.10       11.46     12.04 o 
   0  15  10      127.61       97.08     41.99 o 
   1  15  10      266.99      429.39     70.45 o 
   2  15  10        1.01      -11.71     16.83 o 
   3  15  10     1260.65     1172.06     63.18 o 
   4  15  10       14.90       -1.14     11.73 o 
   5  15  10     1125.90     1078.30     62.19 o 
   6  15  10        0.41        7.31     11.96 o 
   7  15  10      619.18      625.90     55.98 o 
   2  16  10       83.25       63.57     35.41 o 
   3  16  10      473.25      498.72     47.69 o 
   4  16  10       79.64       50.16     17.39 o 
   5  16  10      668.71      689.62     38.10 o 
   6  16  10        1.94       -3.22     15.41 o 
  -3 -13  11      688.70      690.83     50.68 o 
  -2 -13  11      150.06      168.84     30.99 o 
  -1 -13  11      926.63      893.94     88.84 o 
   0 -13  11      288.75      302.37     38.64 o 
  -5 -12  11      894.10      838.15     71.32 o 
  -4 -12  11        0.08        2.95     23.13 o 
  -3 -12  11      705.39      755.16     77.65 o 
  -2 -12  11       43.99       17.74     14.24 o 
  -1 -12  11      566.07      478.08     43.26 o 
   0 -12  11      273.10      274.52     35.30 o 
   1 -12  11      628.73      614.94     73.27 o 
   2 -12  11      153.11      114.24     22.33 o 
  -6 -11  11       94.75       77.28     26.45 o 
  -5 -11  11     1217.63     1109.22     74.83 o 
  -4 -11  11        9.03       12.97     23.82 o 
  -3 -11  11     1479.02     1412.22     53.25 o 
  -2 -11  11       11.13       -6.94     11.47 o 
  -1 -11  11     1338.54     1364.06     65.09 o 
   0 -11  11      121.10      107.84     23.21 o 
   1 -11  11      922.86      933.64     95.33 o 
   2 -11  11       73.88      108.57     21.71 o 
   3 -11  11      562.06      607.72     41.30 o 
   4 -11  11      160.59      123.85     31.20 o 
  -7 -10  11      575.37      606.29     39.36 o 
  -6 -10  11      141.86      143.48     24.68 o 
  -5 -10  11     1766.88     1923.14     79.96 o 
  -4 -10  11       22.11       24.31     16.39 o 
  -3 -10  11     2163.56     2241.36     68.21 o 
  -2 -10  11        9.97       20.70     12.77 o 
  -1 -10  11     2986.07     3020.32    170.45 o 
   0 -10  11       42.36       45.75     26.98 o 
   1 -10  11     1054.81     1035.33     54.97 o 
   2 -10  11      115.45      131.04     20.42 o 
   3 -10  11     1466.75     1373.04     48.28 o 
   4 -10  11       64.80       52.31     20.17 o 
   5 -10  11      500.50      435.31     37.89 o 
  -7  -9  11      558.50      618.22     85.55 o 
  -6  -9  11      473.24      465.33     31.48 o 
  -5  -9  11     1343.93     1298.62     47.82 o 
  -4  -9  11      215.38      237.86     28.70 o 
  -3  -9  11     2731.28     2627.26     73.46 o 
  -2  -9  11      461.90      412.81     28.35 o 
  -1  -9  11     4042.57     3935.28     99.68 o 
   0  -9  11       69.42       62.80     22.66 o 
   1  -9  11     1498.41     1525.91     83.62 o 
   2  -9  11       98.93       86.70     16.83 o 
   3  -9  11     1125.40     1120.99     41.59 o 
   4  -9  11      164.53      178.11     20.30 o 
   5  -9  11      763.31      780.54     50.04 o 
   6  -9  11      254.28      218.93     30.12 o 
  -8  -8  11      922.35      892.93    102.91 o 
  -7  -8  11      366.76      335.19     64.49 o 
  -6  -8  11      587.28      594.45     28.12 o 
  -5  -8  11      577.10      597.77     26.47 o 
  -4  -8  11      187.28      193.66     19.23 o 
  -3  -8  11     1589.92     1536.91     50.24 o 
  -2  -8  11        1.78       -9.34      9.34 o 
  -1  -8  11      686.51      730.17     34.74 o 
   0  -8  11      108.15       83.85     18.87 o 
   1  -8  11     4168.64     4106.72    104.54 o 
   2  -8  11       65.12       63.91     13.21 o 
   3  -8  11      500.71      485.92     39.25 o 
   4  -8  11       40.78       44.38     12.08 o 
   5  -8  11     1586.44     1553.82     50.38 o 
   6  -8  11      186.03      198.13     36.48 o 
   7  -8  11      595.08      656.91     45.15 o 
  -8  -7  11      967.76      758.74     95.77 o 
  -7  -7  11      592.33      550.23     54.63 o 
  -6  -7  11     1205.13     1124.68     33.47 o 
  -5  -7  11      432.44      395.71     21.31 o 
  -4  -7  11     3465.27     3284.68     68.15 o 
  -3  -7  11     2347.74     2107.68     78.26 o 
  -2  -7  11      339.34      353.94     23.89 o 
  -1  -7  11     1030.03     1052.04     39.32 o 
   0  -7  11     1825.06     1760.08     54.61 o 
   1  -7  11     1399.75     1311.77     46.19 o 
   2  -7  11      168.63      133.19     15.23 o 
   3  -7  11      400.12      365.13     30.52 o 
   4  -7  11      183.18      158.17     23.51 o 
   5  -7  11     1881.08     1785.39     53.23 o 
   6  -7  11      139.52      187.44     24.58 o 
   7  -7  11      593.01      651.58     80.30 o 
  -8  -6  11     1359.78     1365.18    116.64 o 
  -7  -6  11       95.53       96.74     16.11 o 
  -6  -6  11     1043.59     1058.22     41.85 o 
  -5  -6  11       34.16       36.91      9.20 o 
  -4  -6  11     2459.58     2381.88     53.00 o 
  -3  -6  11      225.28      206.90     15.46 o 
  -2  -6  11     1417.55     1451.57     35.76 o 
  -1  -6  11       78.62       71.66     15.21 o 
   0  -6  11      890.25      865.30     34.46 o 
   1  -6  11     3554.68     3491.10    143.97 o 
   2  -6  11     1217.78     1145.87     36.61 o 
   3  -6  11     1223.30     1175.71     37.97 o 
   4  -6  11        0.67       -5.78      7.36 o 
   5  -6  11     1693.36     1688.79     49.85 o 
   6  -6  11       25.32       20.01     10.53 o 
   7  -6  11     1057.54     1076.79     43.54 o 
   8  -6  11       56.54       48.05     15.52 o 
  -9  -5  11        1.79       -7.83     32.53 o 
  -8  -5  11     1020.29     1098.13    108.87 o 
  -7  -5  11       21.12        7.83     10.20 o 
  -6  -5  11      564.58      554.24     29.22 o 
  -5  -5  11      487.37      446.35     23.11 o 
  -4  -5  11     4350.81     4087.78     77.95 o 
  -3  -5  11     1113.97     1084.89     30.80 o 
  -2  -5  11     2174.39     2141.25     46.21 o 
  -1  -5  11     1658.46     1633.06     37.27 o 
   0  -5  11     2080.29     2050.27     43.76 o 
   1  -5  11     1389.82     1373.76     44.37 o 
   2  -5  11     1995.33     1874.11     48.03 o 
   3  -5  11     2467.24     2345.14     64.81 o 
   4  -5  11      904.03      795.45     30.03 o 
   5  -5  11     1874.71     1809.79     50.64 o 
   6  -5  11      410.19      377.05     22.23 o 
   7  -5  11      674.44      683.81     36.59 o 
   8  -5  11        7.11       11.74     11.93 o 
   9  -5  11      548.86      619.62     52.95 o 
  -9  -4  11        1.80        8.21     33.41 o 
  -8  -4  11     1188.85     1178.91     70.63 o 
  -7  -4  11        9.94       -3.61      9.16 o 
  -6  -4  11      825.22      746.93     32.95 o 
  -5  -4  11       87.03       66.62     15.32 o 
  -4  -4  11      409.06      422.91     19.21 o 
  -3  -4  11      289.26      315.00     16.63 o 
  -2  -4  11     5760.73     5638.04     98.02 o 
  -1  -4  11     3182.06     3230.11     55.40 o 
   0  -4  11     4436.10     4307.31     68.61 o 
   1  -4  11     2953.32     2788.64     54.00 o 
   2  -4  11     3860.00     3704.76     77.27 o 
   3  -4  11     2519.28     2479.18     68.53 o 
   4  -4  11      942.53      920.72     31.36 o 
   5  -4  11     2119.71     2046.78     48.37 o 
   6  -4  11      842.39      781.70     28.34 o 
   7  -4  11     1265.91     1250.12     51.07 o 
   8  -4  11       64.57       38.30     17.00 o 
   9  -4  11      614.23      596.77     36.94 o 
  -9  -3  11       17.36       36.29     36.41 o 
  -8  -3  11      833.12      907.70     63.63 o 
  -7  -3  11        0.10       -6.76      8.69 o 
  -6  -3  11     2413.81     2263.02     61.50 o 
  -5  -3  11       91.01       80.90     13.21 o 
  -4  -3  11      485.23      505.64     30.46 o 
  -3  -3  11      729.45      731.62     23.11 o 
  -2  -3  11      909.25      825.80     24.50 o 
  -1  -3  11      149.41      162.35     10.83 o 
   0  -3  11     3474.78     3423.30     48.60 o 
   1  -3  11     1385.63     1487.76     30.64 o 
   2  -3  11     3912.08     3783.43     69.29 o 
   3  -3  11     1530.51     1591.08     37.28 o 
   4  -3  11      992.81      914.55     27.33 o 
   5  -3  11     3722.90     3570.80     70.54 o 
   6  -3  11      820.23      762.70     26.76 o 
   7  -3  11     1095.70     1069.44     33.50 o 
   8  -3  11      350.56      334.21     21.29 o 
   9  -3  11     1494.65     1447.94     59.92 o 
  -9  -2  11      129.61       98.64     32.87 o 
  -8  -2  11     1119.87     1106.98     97.08 o 
  -7  -2  11        2.37       -8.42      8.42 o 
  -6  -2  11     1302.24     1232.92     55.16 o 
  -5  -2  11      427.77      343.54     21.93 o 
  -4  -2  11     3462.35     3367.68     78.54 o 
  -3  -2  11      392.51      371.50     16.78 o 
  -2  -2  11     1143.22     1123.29     28.95 o 
  -1  -2  11       17.19       15.56      6.47 o 
   0  -2  11     1726.39     1638.35     27.58 o 
   1  -2  11     1196.56     1149.06     27.09 o 
   2  -2  11     1392.60     1243.68     26.92 o 
   3  -2  11      460.20      456.49     17.87 o 
   4  -2  11     1037.55     1030.05     28.63 o 
   5  -2  11     3230.76     3065.31     61.76 o 
   6  -2  11      713.30      685.85     24.56 o 
   7  -2  11      860.59      829.28     31.84 o 
   8  -2  11      438.67      425.58     27.75 o 
   9  -2  11     1265.12     1278.99     76.62 o 
  10  -2  11      103.02      111.10     22.10 o 
  -9  -1  11      426.85      229.89     55.22 o 
  -8  -1  11      935.12      842.43     61.68 o 
  -7  -1  11      247.50      255.94     23.31 o 
  -6  -1  11     1186.96     1126.00     43.31 o 
  -5  -1  11      162.54      180.42     18.22 o 
  -4  -1  11     3953.57     3810.48     95.08 o 
  -3  -1  11      563.38      536.82     30.79 o 
  -2  -1  11     1728.25     1693.91     48.90 o 
  -1  -1  11       94.74       76.24      8.76 o 
   0  -1  11     4266.90     4433.97     58.95 o 
   1  -1  11        4.48        3.66      3.13 o 
   2  -1  11     3335.82     3249.69     53.59 o 
   3  -1  11      469.49      455.74     17.04 o 
   4  -1  11     2752.42     2732.56     54.34 o 
   5  -1  11     1022.70      985.16     27.98 o 
   6  -1  11      612.81      609.16     22.87 o 
   7  -1  11      898.80      900.61     28.61 o 
   8  -1  11      481.77      429.22     24.04 o 
   9  -1  11     1254.06     1245.26     41.62 o 
  10  -1  11      127.21       97.96     20.74 o 
  -9   0  11      324.83      265.24     56.22 o 
  -8   0  11      921.21      841.91     83.17 o 
  -7   0  11      380.24      336.98     29.19 o 
  -6   0  11     1879.53     1796.24     67.19 o 
  -5   0  11       88.41       92.36     15.82 o 
  -4   0  11     5173.39     4824.27    199.43 o 
  -3   0  11     2017.63     1980.78     66.70 o 
  -2   0  11     2993.93     2930.69     87.95 o 
  -1   0  11       79.03       75.55      9.87 o 
   0   0  11     7427.61     7954.82    148.98 o 
   1   0  11     1018.09     1138.05     21.89 o 
   2   0  11     1613.63     1555.06     27.81 o 
   3   0  11      369.18      367.73     15.03 o 
   4   0  11     2604.47     2294.87     46.84 o 
   5   0  11      720.79      672.03     27.07 o 
   6   0  11     1954.36     1865.31     42.69 o 
   7   0  11      132.10      116.78     14.00 o 
   8   0  11      323.46      317.82     22.76 o 
   9   0  11      560.01      611.31     28.86 o 
  10   0  11      301.15      286.84     32.70 o 
  -8   1  11      575.24      506.54     69.07 o 
  -7   1  11      831.66      782.35     42.80 o 
  -6   1  11     1748.51     1689.70    102.47 o 
  -5   1  11      177.83      195.13     21.19 o 
  -4   1  11     1862.96     1771.20     63.43 o 
  -3   1  11        9.38       -4.44      6.85 o 
  -2   1  11     6896.00     6559.19    171.46 o 
  -1   1  11      190.21      197.90     11.55 o 
   0   1  11     2979.75     2796.54     50.82 o 
   1   1  11        0.16       -0.60      3.03 o 
   2   1  11     5150.47     5467.69     75.60 o 
   3   1  11      154.25      142.89     10.17 o 
   4   1  11     5896.06     5956.80    113.47 o 
   5   1  11       14.95       11.16      5.38 o 
   6   1  11     1703.42     1755.18     42.87 o 
   7   1  11      401.99      399.43     21.00 o 
   8   1  11      814.46      738.70     42.28 o 
   9   1  11      361.24      353.72     22.19 o 
  10   1  11      546.70      554.17     39.10 o 
  11   1  11      484.35      493.08     39.77 o 
  -8   2  11      328.90      324.78     57.79 o 
  -7   2  11     1182.73     1086.22     52.23 o 
  -6   2  11     1261.08     1179.76     52.75 o 
  -5   2  11      118.56      113.62     34.50 o 
  -4   2  11     3745.31     3723.57    195.51 o 
  -3   2  11     1576.93     1502.55     55.78 o 
  -2   2  11     7919.28     7761.18    199.39 o 
  -1   2  11      108.46      120.44     11.74 o 
   0   2  11     8356.93     8327.93    145.52 o 
   1   2  11        0.48        5.96      4.18 o 
   2   2  11     1307.57     1193.82     30.46 o 
   3   2  11       18.01       24.34      5.44 o 
   4   2  11     1455.12     1324.48     35.15 o 
   5   2  11      185.15      177.74     11.75 o 
   6   2  11     2016.66     2014.83     50.39 o 
   7   2  11        3.78        4.33      6.92 o 
   8   2  11      647.23      620.38     34.75 o 
   9   2  11      492.06      487.41     25.32 o 
  10   2  11      547.05      515.50     59.98 o 
  11   2  11       51.84       46.36     17.80 o 
  -8   3  11       88.90       57.03     35.72 o 
  -7   3  11      846.23      775.54     80.73 o 
  -6   3  11      959.49      901.30     45.72 o 
  -5   3  11      599.33      623.96     36.49 o 
  -4   3  11      812.53      801.48     51.33 o 
  -3   3  11     1536.61     1593.59     58.77 o 
  -2   3  11     2403.03     2305.46     99.89 o 
  -1   3  11      750.53      802.82     28.60 o 
   0   3  11     3969.81     4336.81    123.78 o 
   1   3  11      107.55      117.34     10.00 o 
   2   3  11     4664.59     4674.05    126.31 o 
   3   3  11       76.93       55.27      6.69 o 
   4   3  11     2649.23     2654.85     50.98 o 
   5   3  11      128.00      108.71      8.24 o 
   6   3  11      867.01      844.56     33.17 o 
   7   3  11      989.23      983.96     56.68 o 
   8   3  11     2251.26     2268.73     87.02 o 
   9   3  11      635.03      683.66     33.39 o 
  10   3  11     1043.00     1026.77     62.67 o 
  11   3  11      127.00      101.90     22.11 o 
  -8   4  11      104.50       83.29     37.04 o 
  -7   4  11     1188.62     1063.28     94.33 o 
  -6   4  11      181.24      160.94     22.70 o 
  -5   4  11      720.34      699.66     39.94 o 
  -4   4  11     1142.08     1138.69     66.78 o 
  -3   4  11     1675.55     1702.71     62.80 o 
  -2   4  11      911.17      843.61     31.73 o 
  -1   4  11      515.58      441.36     38.42 o 
   0   4  11     2422.30     2110.21     73.14 o 
   1   4  11        3.91       12.60      4.27 o 
   2   4  11     1976.47     1932.69     38.38 o 
   3   4  11      143.06      143.21      9.59 o 
   4   4  11     4294.23     4251.02     81.67 o 
   5   4  11       14.59       10.83      4.73 o 
   6   4  11     2817.31     2725.78     56.14 o 
   7   4  11       17.94       18.09      6.93 o 
   8   4  11     1185.53     1088.13     36.52 o 
   9   4  11      160.84      165.59     19.90 o 
  10   4  11     1503.51     1581.93    108.83 o 
  11   4  11      217.60      222.16     36.43 o 
  -7   5  11      855.46      928.09     92.32 o 
  -6   5  11      117.19       91.70     26.06 o 
  -5   5  11     1612.56     1706.74     56.63 o 
  -4   5  11      541.71      517.58     28.58 o 
  -3   5  11     1152.77     1104.35     40.74 o 
  -2   5  11      406.55      376.15     27.45 o 
  -1   5  11     1797.25     1627.06     48.46 o 
   0   5  11     3642.43     3613.89     85.75 o 
   1   5  11      688.01      779.91     20.85 o 
   2   5  11     3860.88     3702.11     64.87 o 
   3   5  11      107.13      115.53     10.03 o 
   4   5  11     3828.64     3885.10     89.63 o 
   5   5  11      458.38      442.96     23.44 o 
   6   5  11     1902.78     1882.62     43.85 o 
   7   5  11      342.98      324.08     17.90 o 
   8   5  11      961.38     1052.26     32.04 o 
   9   5  11       25.81       18.43      9.42 o 
  10   5  11     1140.26     1134.81     64.25 o 
  11   5  11      214.15      251.97     37.37 o 
  -7   6  11      649.45      579.33     59.92 o 
  -6   6  11       33.85       44.90     20.20 o 
  -5   6  11      951.18      940.03     45.62 o 
  -4   6  11      262.62      238.15     21.97 o 
  -3   6  11     3152.32     3186.13    117.50 o 
  -2   6  11      531.60      485.30     22.76 o 
  -1   6  11      229.96      170.54     16.88 o 
   0   6  11       21.04       24.68      8.19 o 
   1   6  11     1960.88     1982.60     45.30 o 
   2   6  11     5989.43     5855.39     96.98 o 
   3   6  11       27.14       18.70      6.29 o 
   4   6  11     2075.61     1987.51     54.03 o 
   5   6  11     2102.10     2083.93     47.07 o 
   6   6  11     4587.52     4475.70     92.90 o 
   7   6  11      310.16      288.93     18.91 o 
   8   6  11     1002.35      914.73     32.52 o 
   9   6  11      106.41       96.59     13.71 o 
  10   6  11     1401.92     1594.21     77.08 o 
  11   6  11      108.53       62.42     31.34 o 
  -7   7  11      607.27      556.50     87.46 o 
  -6   7  11       59.62       81.43     24.54 o 
  -5   7  11      410.56      403.03     29.66 o 
  -4   7  11        1.54        6.15      9.97 o 
  -3   7  11     2770.23     2731.07     79.00 o 
  -2   7  11      675.28      640.45     26.70 o 
  -1   7  11     1620.96     1558.17     43.08 o 
   0   7  11      554.19      509.38     36.98 o 
   1   7  11     2049.87     1945.16     48.33 o 
   2   7  11     3116.54     3135.63     62.37 o 
   3   7  11      585.44      576.81     27.46 o 
   4   7  11      582.64      546.58     20.88 o 
   5   7  11     1278.00     1234.31     33.70 o 
   6   7  11     2407.79     2290.97     47.55 o 
   7   7  11       55.34       57.14      5.95 o 
   8   7  11     1605.66     1655.43     47.68 o 
   9   7  11       32.83       23.21     11.57 o 
  10   7  11      917.04      829.56     56.22 o 
  11   7  11       22.78       34.70     22.66 o 
  -6   8  11        2.93       -2.74     19.08 o 
  -5   8  11      627.87      589.77     49.67 o 
  -4   8  11      148.50      155.41     18.18 o 
  -3   8  11      843.67      894.38     35.02 o 
  -2   8  11       14.10       10.04      8.96 o 
  -1   8  11     2236.56     2194.66     55.81 o 
   0   8  11      710.64      720.12     34.36 o 
   1   8  11     2812.69     2880.64     63.11 o 
   2   8  11      781.29      739.45     35.83 o 
   3   8  11     1965.48     1936.79     67.62 o 
   4   8  11     2464.30     2495.69     55.78 o 
   5   8  11      933.45      973.36     31.40 o 
   6   8  11      625.45      547.13     20.93 o 
   7   8  11      104.92      112.42     10.22 o 
   8   8  11     2854.44     2769.89     68.36 o 
   9   8  11        3.02       -2.41      8.32 o 
  10   8  11     1194.24     1243.28     56.28 o 
  11   8  11       39.30       31.94     16.68 o 
  -6   9  11       60.69        6.06     23.43 o 
  -5   9  11      721.67      643.29     53.20 o 
  -4   9  11      102.58       97.98     16.28 o 
  -3   9  11     1207.97     1201.88     49.92 o 
  -2   9  11        6.76        1.82      8.39 o 
  -1   9  11     1559.88     1542.57     45.74 o 
   0   9  11      265.41      256.00     18.74 o 
   1   9  11     1232.41     1357.48     34.04 o 
   2   9  11     1043.96      974.97     80.88 o 
   3   9  11     4497.70     4376.03    122.32 o 
   4   9  11      590.96      620.45     28.29 o 
   5   9  11      840.28      763.85     26.99 o 
   6   9  11     1027.23      991.10     29.09 o 
   7   9  11      743.94      693.00     24.00 o 
   8   9  11     1318.24     1415.31     55.82 o 
   9   9  11       79.98       44.19     12.39 o 
  10   9  11     1343.43     1357.60     74.34 o 
  11   9  11       54.86       37.75     17.77 o 
  -5  10  11      644.67      517.38     50.58 o 
  -4  10  11       21.37       21.86     15.38 o 
  -3  10  11      791.46      776.88     36.40 o 
  -2  10  11        6.58        8.06      9.88 o 
  -1  10  11      686.25      645.58     30.42 o 
   0  10  11       69.97       60.89     15.93 o 
   1  10  11      808.76      857.93     51.77 o 
   2  10  11      734.02      668.04     38.13 o 
   3  10  11     1346.91     1444.52     46.83 o 
   4  10  11      812.59      758.64     32.05 o 
   5  10  11     1593.51     1527.75     42.51 o 
   6  10  11      839.48      780.40     26.58 o 
   7  10  11      479.49      525.50     22.46 o 
   8  10  11      871.63      828.08     25.18 o 
   9  10  11      287.61      236.19     26.28 o 
  10  10  11      991.67      905.64     49.22 o 
  -4  11  11       54.93       71.36     26.74 o 
  -3  11  11     1082.67     1123.38     44.86 o 
  -2  11  11        0.19       -9.74      9.74 o 
  -1  11  11      686.04      634.97     32.28 o 
   0  11  11        3.07        1.38     13.42 o 
   1  11  11     1720.86     1696.43     66.94 o 
   2  11  11      618.39      595.57     30.73 o 
   3  11  11     1822.12     1805.39     55.96 o 
   4  11  11       35.66       24.82     11.21 o 
   5  11  11      901.94      919.73     57.19 o 
   6  11  11      512.07      483.53     22.94 o 
   7  11  11     1007.83     1022.72     43.55 o 
   8  11  11      267.88      236.90     22.01 o 
   9  11  11      327.09      291.49     29.73 o 
  10  11  11      511.72      483.52     42.10 o 
  -3  12  11      757.27      728.35     53.19 o 
  -2  12  11      131.26      151.73     20.31 o 
  -1  12  11      360.46      349.61     40.12 o 
   0  12  11       47.31       21.00     27.76 o 
   1  12  11      997.22      988.51     82.98 o 
   2  12  11       37.09       47.32     17.39 o 
   3  12  11     1079.52      959.96     70.81 o 
   4  12  11      184.10      133.44     18.46 o 
   5  12  11      666.34      645.12     57.61 o 
   6  12  11       94.38      101.19     14.70 o 
   7  12  11      374.88      371.40     21.68 o 
   8  12  11      729.25      634.03     26.25 o 
   9  12  11      491.57      458.39     37.08 o 
  10  12  11      212.00      215.89     27.99 o 
  -3  13  11      387.20      374.50     37.85 o 
  -2  13  11       74.47       44.79     23.89 o 
  -1  13  11      873.87      938.24     92.82 o 
   0  13  11        1.30       33.34     30.15 o 
   1  13  11      496.33      447.87     65.81 o 
   2  13  11        1.38       -2.07     14.45 o 
   3  13  11     1895.46     1848.49     95.75 o 
   4  13  11       17.55        7.61     11.37 o 
   5  13  11      782.77      733.77     38.31 o 
   6  13  11        2.19       -5.78      9.87 o 
   7  13  11      829.70      804.96     35.32 o 
   8  13  11      244.39      226.96     18.50 o 
   9  13  11      453.05      430.26     37.99 o 
  -1  14  11      378.30      497.32     77.09 o 
   0  14  11        5.73      -10.47     25.20 o 
   1  14  11      599.23      510.86     73.96 o 
   2  14  11       40.59       46.18     19.50 o 
   3  14  11     1135.93     1141.39     47.90 o 
   4  14  11        2.80        2.90     12.59 o 
   5  14  11      349.42      315.12     25.46 o 
   6  14  11        7.91       10.48     11.48 o 
   7  14  11      588.45      601.85     42.62 o 
   8  14  11       40.79       39.56     13.35 o 
   0  15  11       29.90       42.43     36.73 o 
   1  15  11      405.89      326.29     65.62 o 
   2  15  11       56.30       18.95     22.81 o 
   3  15  11      790.36      742.61     59.57 o 
   4  15  11        3.26       16.73     14.51 o 
   5  15  11      929.77      886.04     40.73 o 
   6  15  11        0.22       -8.50     11.37 o 
   7  15  11      565.07      596.51     34.64 o 
   2  16  11       87.25       78.16     44.06 o 
   3  16  11      279.80      263.79     37.42 o 
   4  16  11       22.80       13.81     14.33 o 
   5  16  11      476.52      431.86     34.14 o 
  -4 -12  12       14.45       17.24     25.20 o 
  -3 -12  12      593.04      637.99     47.65 o 
  -2 -12  12        4.57       -3.34     13.74 o 
  -1 -12  12      622.95      550.81     47.85 o 
   0 -12  12      387.12      403.06     62.93 o 
   1 -12  12      383.69      343.82     57.35 o 
   2 -12  12      193.21      166.78     30.73 o 
  -5 -11  12     1262.16     1189.32     79.91 o 
  -4 -11  12        0.24        8.96     21.94 o 
  -3 -11  12     1030.07     1019.06     44.95 o 
  -2 -11  12        0.20        3.88     13.17 o 
  -1 -11  12     1493.16     1405.99     67.71 o 
   0 -11  12      180.29      182.91     28.77 o 
   1 -11  12      614.92      631.83     48.34 o 
   2 -11  12      210.68      193.03     30.08 o 
   3 -11  12      910.38      911.48     54.44 o 
  -6 -10  12       20.34       41.43     21.75 o 
  -5 -10  12     1225.29     1293.64     63.55 o 
  -4 -10  12        1.07        3.05     14.79 o 
  -3 -10  12     1630.81     1612.05     70.77 o 
  -2 -10  12       57.61       34.51     13.63 o 
  -1 -10  12     2228.07     2209.85     69.25 o 
   0 -10  12        6.18        4.31     19.02 o 
   1 -10  12     1108.46     1134.06     61.95 o 
   2 -10  12      140.61      124.81     20.81 o 
   3 -10  12      849.00      867.01     59.48 o 
   4 -10  12      302.39      311.01     34.50 o 
   5 -10  12      566.98      601.33     43.56 o 
  -7  -9  12      598.45      779.30     94.76 o 
  -6  -9  12       63.98       87.41     17.96 o 
  -5  -9  12     1250.20     1272.94     50.84 o 
  -4  -9  12       10.56       17.35     13.08 o 
  -3  -9  12     2229.78     2021.85     79.01 o 
  -2  -9  12       30.49       23.19     12.36 o 
  -1  -9  12     1645.74     1629.27     55.94 o 
   0  -9  12       32.69       46.91     16.61 o 
   1  -9  12     1216.79     1046.21     54.67 o 
   2  -9  12        1.62       -2.64     11.71 o 
   3  -9  12      947.13      905.07     61.02 o 
   4  -9  12      326.76      313.01     41.29 o 
   5  -9  12      993.27      961.37     51.01 o 
   6  -9  12      238.66      238.05     30.89 o 
  -7  -8  12      385.24      388.77     69.95 o 
  -6  -8  12      421.24      387.33     24.25 o 
  -5  -8  12      794.13      829.14     30.83 o 
  -4  -8  12      642.19      648.38     32.24 o 
  -3  -8  12     1615.62     1560.12     65.08 o 
  -2  -8  12      134.59      159.62     19.31 o 
  -1  -8  12     2157.28     2036.92     61.98 o 
   0  -8  12       10.14       15.72     13.62 o 
   1  -8  12     1360.10     1386.05     73.64 o 
   2  -8  12       17.25        5.12      9.43 o 
   3  -8  12      578.35      570.77     40.16 o 
   4  -8  12        5.54        8.09     10.12 o 
   5  -8  12      659.75      682.70     54.14 o 
   6  -8  12       74.14       70.45     19.31 o 
  -8  -7  12     1315.67     1245.85    119.77 o 
  -7  -7  12      188.18      253.90     58.04 o 
  -6  -7  12      829.07      836.98     29.59 o 
  -5  -7  12      825.63      801.04     31.31 o 
  -4  -7  12     1487.82     1468.11     45.49 o 
  -3  -7  12      764.24      744.47     41.38 o 
  -2  -7  12      180.95      206.20     24.27 o 
  -1  -7  12     1626.26     1579.73     51.28 o 
   0  -7  12      193.85      194.43     20.29 o 
   1  -7  12     4634.54     4633.98    113.06 o 
   2  -7  12      197.00      185.09     23.68 o 
   3  -7  12     3014.97     2989.63     72.81 o 
   4  -7  12       45.87       42.76     11.72 o 
   5  -7  12     1806.61     1690.54     52.31 o 
   6  -7  12       30.55       18.97     13.64 o 
   7  -7  12      502.55      531.83     35.52 o 
  -8  -6  12      805.67      834.26     99.59 o 
  -7  -6  12       96.57       80.81     21.19 o 
  -6  -6  12      936.01      928.61     42.41 o 
  -5  -6  12     1098.71     1121.55     33.76 o 
  -4  -6  12     2138.95     1982.59     48.60 o 
  -3  -6  12      462.99      486.30     25.93 o 
  -2  -6  12      450.62      490.91     29.08 o 
  -1  -6  12     2286.97     2155.61     60.98 o 
   0  -6  12     3162.68     3107.67     79.69 o 
   1  -6  12      423.61      447.11     23.27 o 
   2  -6  12        5.16        3.61      7.75 o 
   3  -6  12     2481.41     2437.37     61.58 o 
   4  -6  12      688.33      649.25     30.15 o 
   5  -6  12     1143.19     1124.18     39.92 o 
   6  -6  12        5.79        7.34      8.84 o 
   7  -6  12      785.50      754.89     44.63 o 
   8  -6  12       46.46       39.56     15.70 o 
  -8  -5  12     1395.94     1420.34    118.52 o 
  -7  -5  12        5.59       10.49     15.63 o 
  -6  -5  12     1164.18     1103.60     41.62 o 
  -5  -5  12      676.37      703.07     25.74 o 
  -4  -5  12     1277.80     1276.23     35.41 o 
  -3  -5  12     3168.86     3102.72     63.33 o 
  -2  -5  12      705.26      659.14     31.31 o 
  -1  -5  12      220.25      221.17     16.33 o 
   0  -5  12      405.49      387.34     24.06 o 
   1  -5  12     5519.96     5440.25     96.37 o 
   2  -5  12       56.63       52.34     10.43 o 
   3  -5  12     2727.97     2636.33     63.35 o 
   4  -5  12      157.94      188.99     17.31 o 
   5  -5  12     2262.65     2124.70     51.65 o 
   6  -5  12       31.41       32.61      9.68 o 
   7  -5  12      432.25      466.71     30.99 o 
   8  -5  12        5.21        3.31     11.92 o 
  -8  -4  12      774.11      634.23     55.93 o 
  -7  -4  12       59.71       47.69     13.04 o 
  -6  -4  12      297.92      265.89     22.01 o 
  -5  -4  12       42.56       27.68     10.27 o 
  -4  -4  12     4661.98     4323.19     81.67 o 
  -3  -4  12     3379.80     3456.56     68.02 o 
  -2  -4  12     1302.31     1263.52     33.35 o 
  -1  -4  12     1171.53     1170.78     29.99 o 
   0  -4  12     8600.89     8315.08    155.26 o 
   1  -4  12       31.76       31.38      6.47 o 
   2  -4  12     1399.52     1341.74     34.00 o 
   3  -4  12      196.71      183.23     14.19 o 
   4  -4  12      452.21      410.60     20.43 o 
   5  -4  12     1981.60     1947.31     48.64 o 
   6  -4  12      125.35       98.78     12.99 o 
   7  -4  12      738.72      753.16     30.39 o 
   8  -4  12       54.23       46.08     15.04 o 
   9  -4  12      711.13      760.51     44.35 o 
  -8  -3  12     1203.93     1132.29     71.13 o 
  -7  -3  12      179.60      175.41     20.90 o 
  -6  -3  12      918.50      929.54     42.58 o 
  -5  -3  12      107.86      102.38     14.15 o 
  -4  -3  12     1908.92     1874.91     43.57 o 
  -3  -3  12        3.15       -5.09      5.09 o 
  -2  -3  12     2401.19     2258.50     48.16 o 
  -1  -3  12     1401.51     1368.92     32.35 o 
   0  -3  12      792.52      745.18     20.29 o 
   1  -3  12      551.37      546.20     17.36 o 
   2  -3  12      902.91      927.12     26.07 o 
   3  -3  12      778.16      768.11     24.41 o 
   4  -3  12       31.44       27.99      7.49 o 
   5  -3  12     1028.44      983.54     30.45 o 
   6  -3  12      573.17      559.58     24.51 o 
   7  -3  12     1278.25     1194.89     36.61 o 
   8  -3  12        5.80        8.90     11.12 o 
   9  -3  12      959.35      936.39     51.18 o 
  -8  -2  12      675.82      605.48     55.25 o 
  -7  -2  12       40.41       32.85     12.55 o 
  -6  -2  12     1386.76     1210.04     46.92 o 
  -5  -2  12      111.47       92.78     18.07 o 
  -4  -2  12     2000.84     2016.03     54.04 o 
  -3  -2  12       30.59       23.13      6.79 o 
  -2  -2  12     2705.47     2513.36     56.66 o 
  -1  -2  12      127.32      142.39     12.25 o 
   0  -2  12     3720.55     3539.27     53.59 o 
   1  -2  12       21.02       13.74      4.37 o 
   2  -2  12     1730.51     1727.88     38.14 o 
   3  -2  12     1783.91     1761.50     39.86 o 
   4  -2  12     1488.37     1431.71     35.83 o 
   5  -2  12     1827.71     1788.94     42.59 o 
   6  -2  12      689.98      632.91     25.03 o 
   7  -2  12     1049.65     1025.51     32.57 o 
   8  -2  12      434.08      427.97     23.30 o 
   9  -2  12     1730.34     1725.76     66.45 o 
  10  -2  12       63.05       53.41     18.62 o 
  -8  -1  12      806.49      805.94     83.48 o 
  -7  -1  12       94.09       84.72     17.40 o 
  -6  -1  12      849.66      830.48     38.83 o 
  -5  -1  12      158.27      143.98     17.17 o 
  -4  -1  12     1124.78      966.03     43.57 o 
  -3  -1  12       32.57       34.34      8.52 o 
  -2  -1  12      960.54      944.75     28.92 o 
  -1  -1  12       42.24       46.66     12.69 o 
   0  -1  12     1311.38     1246.06     23.02 o 
   1  -1  12     1650.98     1689.40     30.07 o 
   2  -1  12     1402.55     1373.65     28.98 o 
   3  -1  12     1278.32     1210.05     30.23 o 
   4  -1  12     3899.72     3586.95     68.00 o 
   5  -1  12     1109.32     1122.98     31.14 o 
   6  -1  12      781.91      675.06     24.01 o 
   7  -1  12      527.35      522.43     33.87 o 
   8  -1  12      475.45      424.20     24.88 o 
   9  -1  12     1347.18     1339.98     55.94 o 
  10  -1  12       60.90       66.68     18.78 o 
  -8   0  12      723.75      609.01     74.65 o 
  -7   0  12      217.86      200.80     44.09 o 
  -6   0  12     1089.08     1092.75     77.22 o 
  -5   0  12      300.75      298.17     26.34 o 
  -4   0  12     1112.57     1082.10     46.85 o 
  -3   0  12       78.57       63.35     13.70 o 
  -2   0  12     1570.06     1450.85     42.04 o 
  -1   0  12       48.24       47.68     11.80 o 
   0   0  12     1281.29     1285.62     25.79 o 
   1   0  12      540.90      580.70     22.93 o 
   2   0  12     1948.56     1821.47     34.74 o 
   3   0  12      727.44      801.69     23.17 o 
   4   0  12     3410.65     3301.84     63.10 o 
   5   0  12      472.69      479.87     23.34 o 
   6   0  12     1519.88     1362.15     35.51 o 
   7   0  12      494.27      471.10     21.21 o 
   8   0  12      552.44      512.90     26.13 o 
   9   0  12      748.91      755.51     32.90 o 
  10   0  12      108.45       83.63     20.16 o 
  -8   1  12      674.62      658.27     79.03 o 
  -7   1  12      299.59      236.03     48.64 o 
  -6   1  12      817.63      878.87     55.25 o 
  -5   1  12      464.48      447.52     31.46 o 
  -4   1  12     1682.88     1766.34     64.88 o 
  -3   1  12      146.98      150.56     25.29 o 
  -2   1  12     3459.49     3251.79     97.34 o 
  -1   1  12        4.73        5.16      5.66 o 
   0   1  12     2523.19     2472.30     61.14 o 
   1   1  12       39.20       40.61      7.49 o 
   2   1  12     2645.82     2659.05     60.18 o 
   3   1  12      714.35      680.41     20.59 o 
   4   1  12      768.07      739.01     22.46 o 
   5   1  12      161.11      152.78     14.87 o 
   6   1  12     1944.70     1879.54     43.20 o 
   7   1  12       68.87       71.07     11.01 o 
   8   1  12      304.00      258.57     26.51 o 
   9   1  12      692.04      623.39     29.43 o 
  10   1  12      384.23      315.37     31.73 o 
  11   1  12      584.97      582.44     55.47 o 
  -8   2  12      419.02      330.61     61.11 o 
  -7   2  12      311.86      278.59     53.84 o 
  -6   2  12      752.34      703.73     41.33 o 
  -5   2  12      142.06      112.99     18.97 o 
  -4   2  12      562.55      502.77     32.12 o 
  -3   2  12      294.80      298.00     29.68 o 
  -2   2  12     4435.46     4268.91    121.28 o 
  -1   2  12      320.81      318.49     18.03 o 
   0   2  12     2149.90     1977.22     39.89 o 
   1   2  12      660.12      677.17     19.22 o 
   2   2  12     4138.45     3904.34     76.26 o 
   3   2  12      209.51      229.95     14.81 o 
   4   2  12     4452.83     4524.23     90.57 o 
   5   2  12      726.17      750.35     25.88 o 
   6   2  12      818.58      848.23     52.81 o 
   7   2  12      143.19      167.91     17.49 o 
   8   2  12     1241.22     1173.34     38.58 o 
   9   2  12      160.85      204.30     17.89 o 
  10   2  12      392.56      393.91     34.03 o 
  11   2  12      166.12      131.10     23.91 o 
  -8   3  12      246.64      252.89     55.03 o 
  -7   3  12      805.91      608.32     73.96 o 
  -6   3  12     1017.37      959.14     55.37 o 
  -5   3  12       64.62       70.51     16.15 o 
  -4   3  12     3420.72     3372.50    105.41 o 
  -3   3  12     2258.55     2172.82     74.50 o 
  -2   3  12     1660.98     1582.16    149.82 o 
  -1   3  12      113.24      115.98     12.59 o 
   0   3  12     7332.74     6882.70    436.87 o 
   1   3  12      757.33      872.45     24.47 o 
   2   3  12      892.24      869.43     23.04 o 
   3   3  12      892.81     1022.49     28.73 o 
   4   3  12     3965.19     3891.06     79.58 o 
   5   3  12      926.60      937.62     34.92 o 
   6   3  12     1721.42     1706.92     45.86 o 
   7   3  12      558.59      559.84     29.12 o 
   8   3  12     2466.02     2350.69     69.40 o 
   9   3  12      684.13      702.38     34.78 o 
  10   3  12      814.72      791.61     45.44 o 
  11   3  12       12.53        6.06     14.97 o 
  -7   4  12     1014.90      835.58     86.74 o 
  -6   4  12      171.15      192.53     24.95 o 
  -5   4  12      878.54      840.83     45.38 o 
  -4   4  12      413.82      449.63     32.71 o 
  -3   4  12      539.40      547.63     36.10 o 
  -2   4  12     1059.07     1005.23     36.12 o 
  -1   4  12       11.71       13.02      7.24 o 
   0   4  12     2412.72     2327.34    127.23 o 
   1   4  12      472.79      534.34     16.72 o 
   2   4  12     3574.79     3744.00     65.74 o 
   3   4  12      239.11      281.51     13.20 o 
   4   4  12     3946.77     3779.79     75.10 o 
   5   4  12        1.27       -1.74      5.39 o 
   6   4  12     1107.40     1143.64     35.21 o 
   7   4  12      181.22      156.60     14.86 o 
   8   4  12     1546.56     1463.15     50.87 o 
   9   4  12       34.81       27.03     11.00 o 
  10   4  12     1163.57     1218.22     67.83 o 
  11   4  12       83.14      119.82     29.07 o 
  -7   5  12      957.79      720.07     84.92 o 
  -6   5  12      200.30      142.33     39.23 o 
  -5   5  12      762.79      775.20     44.63 o 
  -4   5  12      503.28      492.85     95.11 o 
  -3   5  12     1764.88     1724.63     65.96 o 
  -2   5  12     1551.46     1565.45     49.33 o 
  -1   5  12      488.15      464.82     30.82 o 
   0   5  12     3709.19     3634.05    125.92 o 
   1   5  12      238.04      234.33     19.53 o 
   2   5  12     6690.16     6887.08    111.81 o 
   3   5  12       26.47       33.13      6.99 o 
   4   5  12     2956.13     2947.79     72.70 o 
   5   5  12        1.24       -3.01      4.85 o 
   6   5  12     3366.78     3102.59     58.06 o 
   7   5  12      161.75      169.84     14.56 o 
   8   5  12      444.00      445.30     26.88 o 
   9   5  12      106.71      101.24     16.03 o 
  10   5  12      610.50      632.74     52.20 o 
  11   5  12      174.01      148.83     32.32 o 
  -7   6  12      909.67      774.47     89.56 o 
  -6   6  12       52.26       22.06     26.51 o 
  -5   6  12      404.25      394.07     28.86 o 
  -4   6  12      331.33      330.69     26.04 o 
  -3   6  12     1243.28     1294.51     94.45 o 
  -2   6  12      410.74      403.19     25.15 o 
  -1   6  12      845.11      813.06     71.30 o 
   0   6  12      446.08      400.89     23.15 o 
   1   6  12     1988.08     1976.48     45.77 o 
   2   6  12     3398.87     3304.13     67.56 o 
   3   6  12      300.44      287.23     37.73 o 
   4   6  12      875.62      930.13     33.33 o 
   5   6  12     1585.07     1467.71     37.42 o 
   6   6  12      992.83      930.10     25.77 o 
   7   6  12       21.79       17.02      7.86 o 
   8   6  12      532.79      523.61     37.85 o 
   9   6  12        1.44        1.89      8.21 o 
  10   6  12      763.96      897.44     82.61 o 
  11   6  12      320.16      316.07     57.91 o 
  -6   7  12       21.53       24.34     21.09 o 
  -5   7  12      577.87      546.19     34.53 o 
  -4   7  12      505.92      496.90     31.76 o 
  -3   7  12     2667.08     2637.69     68.82 o 
  -2   7  12     1470.05     1415.48     50.03 o 
  -1   7  12     1076.70     1067.01     40.45 o 
   0   7  12      710.02      707.95     30.89 o 
   1   7  12     3390.01     3250.00     68.17 o 
   2   7  12     1297.79     1258.31     39.24 o 
   3   7  12      498.99      512.16     24.53 o 
   4   7  12     1222.96     1146.63     38.94 o 
   5   7  12      207.22      195.27     14.53 o 
   6   7  12     3057.24     2937.59     57.83 o 
   7   7  12        4.24        4.65      5.11 o 
   8   7  12     1031.01      949.65     50.33 o 
   9   7  12      167.93      165.93     17.33 o 
  10   7  12      510.51      519.94     50.40 o 
  11   7  12       24.90       -4.26     24.07 o 
  -6   8  12        0.67        1.54     17.68 o 
  -5   8  12      853.54      898.16     63.02 o 
  -4   8  12       40.76       20.25     16.27 o 
  -3   8  12     1187.58     1193.48     41.63 o 
  -2   8  12       99.76      106.73     14.20 o 
  -1   8  12     1688.53     1620.01     46.28 o 
   0   8  12     2127.84     2100.19     62.63 o 
   1   8  12     2901.60     2985.80    115.03 o 
   2   8  12      340.66      350.59     26.17 o 
   3   8  12     2689.53     2760.10     71.25 o 
   4   8  12      296.64      286.91     17.09 o 
   5   8  12      688.42      711.83     25.53 o 
   6   8  12     1661.17     1559.82     37.93 o 
   7   8  12      103.20       97.85     10.26 o 
   8   8  12     1999.46     1958.85     67.42 o 
   9   8  12      101.37      103.39     14.86 o 
  10   8  12      824.47      850.37     46.93 o 
  11   8  12       20.79       17.07     15.57 o 
  -5   9  12     1054.20      988.31     65.56 o 
  -4   9  12       18.81       -0.31     15.22 o 
  -3   9  12     1136.09     1149.63     42.16 o 
  -2   9  12       61.91       35.40     11.58 o 
  -1   9  12      704.73      679.15     30.14 o 
   0   9  12      702.83      715.01     28.97 o 
   1   9  12     1352.88     1371.12     83.36 o 
   2   9  12      897.89      961.25     44.15 o 
   3   9  12      620.53      617.40     36.25 o 
   4   9  12     1312.80     1230.29     35.93 o 
   5   9  12     1153.11     1234.17     36.12 o 
   6   9  12     1566.89     1441.79     37.24 o 
   7   9  12      207.47      234.61     15.54 o 
   8   9  12     1945.81     1946.24     55.41 o 
   9   9  12      456.80      493.75     34.94 o 
  10   9  12      971.28      973.95     52.87 o 
  11   9  12       66.09       67.64     29.29 o 
  -5  10  12      477.70      433.55     85.80 o 
  -4  10  12       16.89       21.82     16.77 o 
  -3  10  12     1180.14     1218.74     45.13 o 
  -2  10  12       67.98       47.52     16.35 o 
  -1  10  12      296.69      316.30     29.30 o 
   0  10  12       40.70       35.79     11.22 o 
   1  10  12     1221.05     1282.52     89.75 o 
   2  10  12      918.53      925.85     45.30 o 
   3  10  12      906.87      903.10     36.10 o 
   4  10  12      480.08      511.46     32.80 o 
   5  10  12     1721.65     1697.49     45.75 o 
   6  10  12     1061.24      968.22     30.04 o 
   7  10  12      504.65      463.43     21.83 o 
   8  10  12      810.43      836.18     26.44 o 
   9  10  12      480.16      542.77     44.81 o 
  10  10  12      802.70      833.37     87.74 o 
  -4  11  12       64.00       45.14     19.24 o 
  -3  11  12      635.52      592.85     41.33 o 
  -2  11  12       19.72       11.25     12.12 o 
  -1  11  12      516.97      514.39     42.49 o 
   0  11  12        0.99       -6.06     11.77 o 
   1  11  12     1778.34     1802.15    114.63 o 
   2  11  12       84.35       84.41     18.31 o 
   3  11  12      838.45      936.81     46.71 o 
   4  11  12      294.70      252.17     42.23 o 
   5  11  12     1573.47     1666.33     53.80 o 
   6  11  12      592.51      578.98     25.13 o 
   7  11  12      921.31      864.11     29.84 o 
   8  11  12      577.54      588.45     29.86 o 
   9  11  12      520.67      483.83     41.90 o 
  10  11  12      436.96      485.08     39.27 o 
  -3  12  12      630.66      623.67     44.37 o 
  -2  12  12       26.31       22.34     13.65 o 
  -1  12  12      647.54      656.38     40.47 o 
   0  12  12        1.51      -20.68     20.68 o 
   1  12  12     1621.59     1530.83    106.92 o 
   2  12  12       53.97       55.70     17.82 o 
   3  12  12     1283.85     1213.59     47.68 o 
   4  12  12        7.42       -0.58     10.25 o 
   5  12  12      378.15      414.98     36.21 o 
   6  12  12       87.24       63.68     13.35 o 
   7  12  12     1075.60     1079.82     34.97 o 
   8  12  12      507.94      502.79     24.17 o 
   9  12  12      342.27      309.98     32.09 o 
  -2  13  12       87.76      103.86     22.97 o 
  -1  13  12      816.73      834.77     90.69 o 
   0  13  12        0.44      -23.38     23.94 o 
   1  13  12     1320.29     1424.98    106.80 o 
   2  13  12      197.11      259.05     32.31 o 
   3  13  12     1303.20     1326.03     50.42 o 
   4  13  12       26.09       36.55     13.30 o 
   5  13  12      413.89      400.05     29.88 o 
   6  13  12        3.92        1.38      9.46 o 
   7  13  12      783.95      778.23     35.38 o 
   8  13  12      253.80      284.53     22.66 o 
   9  13  12      466.91      544.84     86.42 o 
  -1  14  12      243.30      246.19     55.47 o 
   0  14  12        3.50        9.78     33.15 o 
   1  14  12      694.10      619.60     80.29 o 
   2  14  12       42.07       37.42     32.97 o 
   3  14  12     1220.12     1310.11     64.75 o 
   4  14  12        5.50        6.93     12.90 o 
   5  14  12      645.07      597.79     45.91 o 
   6  14  12       39.30       21.52     12.45 o 
   7  14  12      730.89      686.66     39.66 o 
   8  14  12       32.56        6.10     11.82 o 
   1  15  12      417.64      389.90     69.26 o 
   2  15  12      116.94      118.83     44.00 o 
   3  15  12      604.64      792.57     56.88 o 
   4  15  12        8.56       11.05     14.37 o 
   5  15  12      886.78      878.59     66.47 o 
   6  15  12        7.54       10.74     12.33 o 
   7  15  12      637.51      568.60     33.97 o 
   3  16  12      268.37      222.87     57.10 o 
   4  16  12        6.46       14.83     15.62 o 
  -3 -12  13      679.17      651.44     61.23 o 
  -2 -12  13       23.64       28.46     15.94 o 
  -1 -12  13      830.32      885.11     58.70 o 
   0 -12  13      116.47       97.96     41.11 o 
   1 -12  13      308.01      307.70     39.63 o 
  -5 -11  13     1586.89     1661.45     96.64 o 
  -4 -11  13        7.34       -0.63     22.88 o 
  -3 -11  13      632.24      633.28     49.43 o 
  -2 -11  13       30.08       34.14     15.34 o 
  -1 -11  13      734.46      718.78     55.78 o 
   0 -11  13      355.99      312.80     36.58 o 
   1 -11  13      579.22      555.87     47.37 o 
   2 -11  13       62.13       40.19     21.57 o 
   3 -11  13      879.11      808.34     48.79 o 
  -6 -10  13       44.31       47.01     22.69 o 
  -5 -10  13     1498.65     1906.76    101.72 o 
  -4 -10  13       39.21       58.74     17.96 o 
  -3 -10  13     1156.66     1217.79     61.72 o 
  -2 -10  13        0.49       23.42     13.98 o 
  -1 -10  13     1503.61     1586.55     70.75 o 
   0 -10  13      115.01      109.40     23.90 o 
   1 -10  13      594.03      580.99     45.82 o 
   2 -10  13       15.42       15.76     17.01 o 
   3 -10  13      762.46      741.94     44.34 o 
   4 -10  13       79.69       74.47     19.90 o 
  -6  -9  13       98.97      142.21     29.27 o 
  -5  -9  13     1642.95     1907.78     65.35 o 
  -4  -9  13      223.51      203.57     24.22 o 
  -3  -9  13     1262.52     1287.88     61.52 o 
  -2  -9  13       40.81       15.35     12.34 o 
  -1  -9  13     2135.47     2251.62    138.35 o 
   0  -9  13        0.00       -0.73     13.71 o 
   1  -9  13     1038.39     1119.57     57.92 o 
   2  -9  13      116.81      122.94     19.50 o 
   3  -9  13     1092.40     1006.88     47.03 o 
   4  -9  13      112.06      118.64     18.39 o 
   5  -9  13      670.51      722.48     58.24 o 
  -7  -8  13      360.12      462.67     77.72 o 
  -6  -8  13      311.75      268.24     41.16 o 
  -5  -8  13     1006.44     1146.59     42.45 o 
  -4  -8  13      581.48      636.17     37.08 o 
  -3  -8  13     1180.08     1262.55     50.18 o 
  -2  -8  13      248.90      237.90     42.31 o 
  -1  -8  13     1509.08     1567.18     53.99 o 
   0  -8  13       11.32        2.95     13.30 o 
   1  -8  13      635.27      612.65     53.05 o 
   2  -8  13        0.60      -13.51     13.51 o 
   3  -8  13     1237.80     1228.78     43.40 o 
   4  -8  13      104.62      123.21     17.47 o 
   5  -8  13      525.85      559.46     39.03 o 
   6  -8  13      206.62      202.86     27.78 o 
  -7  -7  13      621.88      720.01     91.63 o 
  -6  -7  13      669.36      675.73     27.33 o 
  -5  -7  13     1004.60     1018.52     38.34 o 
  -4  -7  13     1401.89     1372.34     45.55 o 
  -3  -7  13     1034.39     1023.30     96.63 o 
  -2  -7  13      999.64      942.17     70.68 o 
  -1  -7  13     1774.46     1743.50     72.59 o 
   0  -7  13      202.18      171.23     20.22 o 
   1  -7  13     1827.29     1846.04     73.16 o 
   2  -7  13       65.84       49.52     12.02 o 
   3  -7  13     1795.06     1795.89     52.67 o 
   4  -7  13        5.55        6.37      9.78 o 
   5  -7  13     1650.41     1744.78     54.13 o 
   6  -7  13       99.36       98.17     17.24 o 
   7  -7  13      582.51      598.48     37.74 o 
  -8  -6  13      803.88      655.64     93.20 o 
  -7  -6  13      306.18      365.52     44.47 o 
  -6  -6  13      779.61      748.66     36.69 o 
  -5  -6  13      819.57      807.55     29.64 o 
  -4  -6  13     1377.75     1374.01     38.88 o 
  -3  -6  13     2047.44     1953.34     54.52 o 
  -2  -6  13      587.60      545.32     31.51 o 
  -1  -6  13      937.61      905.32     31.93 o 
   0  -6  13      771.56      758.59     33.78 o 
   1  -6  13     1962.93     1867.22     71.16 o 
   2  -6  13       47.30       33.54     11.95 o 
   3  -6  13      390.10      391.00     25.63 o 
   4  -6  13        3.76       -5.88      8.64 o 
   5  -6  13      965.29      903.62     32.97 o 
   6  -6  13       16.77        5.63      8.96 o 
   7  -6  13      668.88      665.83     37.95 o 
   8  -6  13       78.28       75.42     20.36 o 
  -8  -5  13      904.13      892.68    104.17 o 
  -7  -5  13       50.36       27.73     21.90 o 
  -6  -5  13      839.04      855.24     38.14 o 
  -5  -5  13      300.60      268.82     17.65 o 
  -4  -5  13     2407.50     2340.97     53.71 o 
  -3  -5  13      654.78      612.75     24.57 o 
  -2  -5  13     1870.47     1763.52     43.16 o 
  -1  -5  13     3310.60     3237.01     78.07 o 
   0  -5  13     1379.05     1324.87     81.79 o 
   1  -5  13     4472.84     4534.33    146.70 o 
   2  -5  13        2.90        2.26      6.82 o 
   3  -5  13     4584.52     4602.57     87.47 o 
   4  -5  13      243.62      189.12     16.01 o 
   5  -5  13      982.63      968.71     32.51 o 
   6  -5  13       35.06       23.25      9.86 o 
   7  -5  13      616.50      628.34     35.41 o 
   8  -5  13      125.56       85.40     17.58 o 
  -8  -4  13     1148.65     1166.42     74.07 o 
  -7  -4  13       11.62       16.98     16.29 o 
  -6  -4  13      645.80      630.46     32.34 o 
  -5  -4  13      295.88      311.82     23.29 o 
  -4  -4  13     1012.50      997.66     38.20 o 
  -3  -4  13      503.83      402.98     20.12 o 
  -2  -4  13      545.43      543.01     25.76 o 
  -1  -4  13      132.10      114.25     25.04 o 
   0  -4  13     3463.83     3487.31     73.65 o 
   1  -4  13     3625.99     3581.97     61.71 o 
   2  -4  13      732.84      746.74     24.51 o 
   3  -4  13     4258.98     4205.92     80.02 o 
   4  -4  13      808.69      778.74     27.10 o 
   5  -4  13     2101.62     2044.98     49.68 o 
   6  -4  13       38.12       50.92     10.87 o 
   7  -4  13      978.71      978.03     34.56 o 
   8  -4  13       29.58        9.75     12.47 o 
   9  -4  13      700.53      672.24     46.52 o 
  -8  -3  13      813.22      779.27     62.74 o 
  -7  -3  13        0.14       -3.73     18.66 o 
  -6  -3  13     1167.07     1244.63     44.01 o 
  -5  -3  13      130.79      123.78     20.21 o 
  -4  -3  13     5965.89     5465.85     98.73 o 
  -3  -3  13      402.50      402.29     19.54 o 
  -2  -3  13      333.74      307.96     18.72 o 
  -1  -3  13     1824.33     1718.40     44.26 o 
   0  -3  13     2644.74     2482.95     56.01 o 
   1  -3  13     1389.35     1400.46     30.63 o 
   2  -3  13      149.55      137.33     14.71 o 
   3  -3  13     4596.82     4439.38     82.21 o 
   4  -3  13     2681.92     2473.00     53.93 o 
   5  -3  13     2013.40     2015.14     47.97 o 
   6  -3  13        1.75       10.46      7.64 o 
   7  -3  13     1358.02     1377.04     40.30 o 
   8  -3  13       42.61       21.66     11.82 o 
   9  -3  13      832.07      816.76     48.98 o 
  -8  -2  13     1192.71     1392.32    104.92 o 
  -7  -2  13       10.14       22.48     19.54 o 
  -6  -2  13      857.56      873.44     47.79 o 
  -5  -2  13       79.75       93.75     15.90 o 
  -4  -2  13     2691.91     2582.34     73.87 o 
  -3  -2  13       82.06       62.84     10.07 o 
  -2  -2  13     3319.47     3216.13     69.65 o 
  -1  -2  13      106.53      100.47     11.16 o 
   0  -2  13     3294.22     3384.70     62.00 o 
   1  -2  13      906.06      928.98     23.01 o 
   2  -2  13       37.64       36.43      7.33 o 
   3  -2  13     3315.43     3224.10     69.63 o 
   4  -2  13     1269.78     1261.11     33.89 o 
   5  -2  13     2580.36     2358.98     52.50 o 
   6  -2  13       81.05       83.84     11.68 o 
   7  -2  13     2351.53     2211.13     53.09 o 
   8  -2  13      125.26      100.93     16.93 o 
   9  -2  13     1309.52     1291.79     56.25 o 
  -8  -1  13     1251.76     1408.37    106.86 o 
  -7  -1  13       26.32        6.33     22.94 o 
  -6  -1  13      916.14      923.50     76.81 o 
  -5  -1  13        5.38       -2.62      9.17 o 
  -4  -1  13     2752.11     2559.32     85.65 o 
  -3  -1  13      662.60      711.55     36.91 o 
  -2  -1  13     1427.04     1299.59     40.77 o 
  -1  -1  13       52.24       20.15     18.15 o 
   0  -1  13     3189.52     3051.83     91.70 o 
   1  -1  13      752.37      778.61     20.18 o 
   2  -1  13     1757.99     1688.97     34.17 o 
   3  -1  13      793.89      792.82     24.02 o 
   4  -1  13     1873.66     1839.71     42.14 o 
   5  -1  13      978.68     1015.44     32.27 o 
   6  -1  13      391.22      337.40     18.87 o 
   7  -1  13     1057.62     1029.29     32.37 o 
   8  -1  13      102.87       97.68     13.98 o 
   9  -1  13     1376.63     1333.91     56.62 o 
  10  -1  13       37.79       31.62     17.54 o 
  -8   0  13     1091.50     1129.90    101.28 o 
  -7   0  13       54.13       75.40     36.54 o 
  -6   0  13      624.90      623.42     56.56 o 
  -5   0  13       97.98       88.38     17.54 o 
  -4   0  13     3088.27     2993.40     96.38 o 
  -3   0  13       13.31       14.23     10.13 o 
  -2   0  13     2526.80     2315.69     60.05 o 
  -1   0  13      255.23      264.27     23.44 o 
   0   0  13     2188.92     2142.34     59.76 o 
   1   0  13      428.14      438.38     13.49 o 
   2   0  13     5011.65     5117.85     87.19 o 
   3   0  13      414.16      412.90     17.33 o 
   4   0  13     1870.49     1935.80     51.15 o 
   5   0  13      123.28      126.66     11.85 o 
   6   0  13      596.10      596.68     25.80 o 
   7   0  13      496.27      473.72     25.22 o 
   8   0  13       84.45       90.12     13.78 o 
   9   0  13      963.09      903.74     59.53 o 
  10   0  13       53.58       69.96     19.39 o 
  -8   1  13      568.44      613.21     80.54 o 
  -7   1  13      539.37      478.27     66.56 o 
  -6   1  13     1253.79     1199.64     55.44 o 
  -5   1  13        5.95        0.19     11.23 o 
  -4   1  13     3013.46     3029.66    166.21 o 
  -3   1  13      501.60      489.00     46.79 o 
  -2   1  13     2289.81     2225.15     74.77 o 
  -1   1  13       72.93       75.92     16.76 o 
   0   1  13     1817.42     1716.22     41.10 o 
   1   1  13      125.03      126.53      8.49 o 
   2   1  13     3283.30     3052.30     56.75 o 
   3   1  13      561.48      558.46     28.32 o 
   4   1  13     4321.88     4151.76     75.85 o 
   5   1  13       40.66       46.00      7.71 o 
   6   1  13     2459.30     2366.94     51.55 o 
   7   1  13      691.96      662.91     32.73 o 
   8   1  13     1048.06     1017.47     36.27 o 
   9   1  13      634.82      672.84     31.40 o 
  10   1  13      206.39      174.88     25.45 o 
  -8   2  13      386.44      309.11     63.99 o 
  -7   2  13      259.23      265.74     54.90 o 
  -6   2  13      740.19      742.95     80.44 o 
  -5   2  13       32.84       31.14     12.87 o 
  -4   2  13     1784.14     1725.14     66.58 o 
  -3   2  13        5.94        6.44      9.56 o 
  -2   2  13     3527.41     3473.07    107.21 o 
  -1   2  13      137.87       98.83     15.39 o 
   0   2  13     3275.31     3183.43     65.49 o 
   1   2  13       37.79       33.43      6.24 o 
   2   2  13     3341.67     3375.93     60.75 o 
   3   2  13      466.88      471.42     19.56 o 
   4   2  13     3275.77     3022.06     66.45 o 
   5   2  13        2.85       -2.99      5.58 o 
   6   2  13     1607.78     1646.11     53.11 o 
   7   2  13      214.79      175.18     19.02 o 
   8   2  13     1606.93     1570.33     46.96 o 
   9   2  13      516.92      498.22     31.44 o 
  10   2  13      321.72      279.59     30.33 o 
  11   2  13      572.81      533.91     41.96 o 
  -7   3  13      401.52      345.28     61.55 o 
  -6   3  13      939.90      955.87     50.58 o 
  -5   3  13      562.96      567.44     89.15 o 
  -4   3  13     2096.56     2037.40     74.81 o 
  -3   3  13      264.43      201.75     28.58 o 
  -2   3  13     3625.15     3433.76    104.58 o 
  -1   3  13      465.31      418.84     27.66 o 
   0   3  13     1876.81     1790.00     62.53 o 
   1   3  13       41.33       32.60      6.24 o 
   2   3  13     1881.45     1866.04     48.41 o 
   3   3  13       85.65       77.31     10.95 o 
   4   3  13     3909.22     3868.89     80.35 o 
   5   3  13     1035.16      980.99     36.58 o 
   6   3  13     1145.39     1098.25     26.77 o 
   7   3  13      386.58      364.53     25.13 o 
   8   3  13     3936.84     3793.49     99.79 o 
   9   3  13      495.70      462.08     30.02 o 
  10   3  13     1121.12     1146.36     78.99 o 
  11   3  13      243.91      252.37     30.30 o 
  -7   4  13      629.49      550.54     75.59 o 
  -6   4  13      199.36      156.81     42.68 o 
  -5   4  13      456.53      425.12     34.77 o 
  -4   4  13      826.57      854.56     45.75 o 
  -3   4  13      745.70      751.32     41.12 o 
  -2   4  13     1155.82     1173.00     50.19 o 
  -1   4  13       55.83       43.19      9.96 o 
   0   4  13     3327.14     1728.57     85.80 o 
   1   4  13      514.56      528.73     24.20 o 
   2   4  13     2706.60     2771.02     58.41 o 
   3   4  13       69.77       76.20      8.21 o 
   4   4  13     2728.98     2696.19     58.39 o 
   5   4  13       76.45       82.17     10.50 o 
   6   4  13      345.81      369.41     15.65 o 
   7   4  13      179.89      157.08     15.82 o 
   8   4  13      716.18      697.61     34.74 o 
   9   4  13      515.54      486.34     30.66 o 
  10   4  13      818.46      831.17     59.94 o 
  11   4  13      248.31      223.21     29.35 o 
  -7   5  13      765.87      683.34     83.86 o 
  -6   5  13      370.44      320.39     57.72 o 
  -5   5  13      840.29      788.99     46.13 o 
  -4   5  13      394.29      434.89     34.62 o 
  -3   5  13     1921.35     1738.17     68.09 o 
  -2   5  13      781.86      738.76     39.33 o 
  -1   5  13      391.70      453.48     30.63 o 
   0   5  13      913.98      812.70     71.84 o 
   1   5  13      660.41      676.47     28.12 o 
   2   5  13     2678.38     2690.40     57.59 o 
   3   5  13        2.53       -3.07      4.87 o 
   4   5  13     4216.70     3948.65     92.50 o 
   5   5  13       22.03       19.94      9.20 o 
   6   5  13     4986.55     4844.88     84.59 o 
   7   5  13       66.76       60.50      9.77 o 
   8   5  13     1457.25     1435.85     45.05 o 
   9   5  13       60.77       47.46     13.41 o 
  10   5  13      956.46      866.73     61.09 o 
  11   5  13      284.74      270.87     39.59 o 
  -6   6  13       92.92       60.11     35.29 o 
  -5   6  13      425.64      399.92     35.55 o 
  -4   6  13      368.21      373.20     33.73 o 
  -3   6  13     2425.64     2270.59     82.77 o 
  -2   6  13      881.50      773.38     41.26 o 
  -1   6  13      630.95      638.31     33.82 o 
   0   6  13     2295.75     2301.60     63.93 o 
   1   6  13      764.79      759.91     30.90 o 
   2   6  13     1362.40     1248.46     38.86 o 
   3   6  13      223.38      223.04     16.97 o 
   4   6  13      932.55      889.30     32.81 o 
   5   6  13      742.71      726.25     24.53 o 
   6   6  13     1421.55     1344.69     36.03 o 
   7   6  13       57.44       62.52     11.13 o 
   8   6  13      586.93      535.72     26.53 o 
   9   6  13        4.62        4.25      8.23 o 
  10   6  13      709.96      606.57     70.45 o 
  11   6  13      105.47       68.13     34.16 o 
  -6   7  13       47.01       60.67     35.10 o 
  -5   7  13      551.49      449.57     66.50 o 
  -4   7  13      315.83      298.70     32.06 o 
  -3   7  13     2184.54     2219.17    188.81 o 
  -2   7  13      432.09      363.17     26.47 o 
  -1   7  13     2473.57     2518.18    112.63 o 
   0   7  13     1349.72     1301.38     45.14 o 
   1   7  13     3492.11     3436.21     86.52 o 
   2   7  13     2426.24     2437.09     65.48 o 
   3   7  13       20.47       26.15      8.91 o 
   4   7  13     2502.69     2369.25     63.95 o 
   5   7  13        2.81       -3.36      5.58 o 
   6   7  13     3278.31     3127.24     66.85 o 
   7   7  13        1.05       -0.06      5.62 o 
   8   7  13     1786.56     1718.72     68.16 o 
   9   7  13       59.65       52.13     12.20 o 
  10   7  13      802.21      737.93     44.00 o 
  11   7  13        4.05        4.01     27.58 o 
  -6   8  13        0.05      -13.19     18.01 o 
  -5   8  13      685.17      591.29     52.10 o 
  -4   8  13       16.98       12.82     12.42 o 
  -3   8  13      987.33      927.22     39.83 o 
  -2   8  13      370.02      376.14     24.35 o 
  -1   8  13      552.62      514.61     30.77 o 
   0   8  13     1217.14     1158.83     62.29 o 
   1   8  13     3118.66     3043.20     99.63 o 
   2   8  13     1647.12     1605.63     76.75 o 
   3   8  13     2544.04     2420.54     80.12 o 
   4   8  13      982.32      860.73     55.59 o 
   5   8  13      511.35      471.81     28.45 o 
   6   8  13     1730.42     1739.16     53.45 o 
   7   8  13       60.62       61.86      9.50 o 
   8   8  13     1104.40     1034.87     58.10 o 
   9   8  13       51.91       36.49     11.90 o 
  10   8  13     1104.60     1177.54     53.76 o 
  11   8  13       15.20       26.27     16.82 o 
  -5   9  13      679.72      648.47     55.06 o 
  -4   9  13        5.79        7.41     18.18 o 
  -3   9  13      769.95      747.03     35.66 o 
  -2   9  13       24.70       18.30     11.14 o 
  -1   9  13     1188.95     1128.31     42.78 o 
   0   9  13      891.90      906.74     42.21 o 
   1   9  13     1167.30     1173.02     54.45 o 
   2   9  13     1065.57      994.17     45.82 o 
   3   9  13     1215.68     1192.98     51.64 o 
   4   9  13     1384.72     1349.48     44.56 o 
   5   9  13     1210.70     1150.48     35.16 o 
   6   9  13     1338.01     1265.47     37.51 o 
   7   9  13      133.35      123.10     15.09 o 
   8   9  13      715.16      705.79     32.46 o 
   9   9  13       87.03       88.74     19.13 o 
  10   9  13      885.10      794.65     53.51 o 
  -4  10  13        3.82        8.98     20.52 o 
  -3  10  13      818.64      795.62     62.64 o 
  -2  10  13        1.13       -2.66     11.24 o 
  -1  10  13      676.28      620.64     31.14 o 
   0  10  13       99.25       79.32     15.65 o 
   1  10  13     1732.76     1657.94    104.79 o 
   2  10  13      462.08      491.32     34.78 o 
   3  10  13      614.04      631.65     38.79 o 
   4  10  13      804.94      780.01     33.47 o 
   5  10  13     2062.91     1908.12     93.42 o 
   6  10  13     1406.21     1346.91     40.22 o 
   7  10  13      520.44      491.48     22.40 o 
   8  10  13      478.98      454.83     20.45 o 
   9  10  13      275.30      263.74     28.64 o 
  10  10  13      691.22      696.67     59.20 o 
  -4  11  13       44.86       53.34     24.59 o 
  -3  11  13      686.22      688.55     56.36 o 
  -2  11  13       10.89       12.37     12.40 o 
  -1  11  13      736.86      731.65     38.36 o 
   0  11  13        3.61       12.22     23.44 o 
   1  11  13     2079.98     2026.28    123.34 o 
   2  11  13       11.45       -9.65     17.67 o 
   3  11  13      489.85      488.70     29.17 o 
   4  11  13      265.43      230.97     21.81 o 
   5  11  13     1505.24     1473.49     50.40 o 
   6  11  13      605.58      535.66     30.68 o 
   7  11  13      653.57      610.97     26.13 o 
   8  11  13      337.10      285.81     18.18 o 
   9  11  13      486.79      510.29     38.54 o 
  10  11  13      386.67      412.89     36.81 o 
  -3  12  13      496.77      554.02     43.14 o 
  -2  12  13       35.47       21.16     17.43 o 
  -1  12  13      657.10      718.04     58.44 o 
   0  12  13        4.35        5.39     25.88 o 
   1  12  13     1588.98     1623.47    113.50 o 
   2  12  13       26.74       33.97     28.27 o 
   3  12  13      712.70      783.29     49.96 o 
   4  12  13       18.85       18.12     11.53 o 
   5  12  13      778.09      738.08     37.32 o 
   6  12  13      385.47      315.71     23.60 o 
   7  12  13      793.51      821.80     35.10 o 
   8  12  13      420.80      393.55     22.41 o 
   9  12  13      397.61      409.24     40.15 o 
  -2  13  13       82.08       56.05     26.38 o 
  -1  13  13      599.23      710.23     84.55 o 
   0  13  13       35.30       15.42     28.39 o 
   1  13  13     1458.15     1327.20    103.04 o 
   2  13  13      262.24      432.83     66.62 o 
   3  13  13      560.53      568.94     34.99 o 
   4  13  13       11.83       -2.14     11.70 o 
   5  13  13      843.11      841.54     44.94 o 
   6  13  13       12.23       14.16     10.78 o 
   7  13  13      656.13      634.89     33.71 o 
   8  13  13      336.31      298.09     23.41 o 
   9  13  13      497.59      427.69     48.88 o 
  -1  14  13      219.20      233.09     58.54 o 
   0  14  13       16.90        1.75     29.58 o 
   1  14  13      546.08      524.53     75.84 o 
   2  14  13       54.53       90.31     36.41 o 
   3  14  13      767.49      740.57     64.81 o 
   4  14  13       19.71        3.18     12.73 o 
   5  14  13      880.35      911.03     45.33 o 
   6  14  13        0.39        4.57     10.78 o 
   7  14  13      860.12      786.70     38.06 o 
   8  14  13       63.67       40.21     13.72 o 
   1  15  13      379.92      307.04     64.62 o 
   2  15  13      112.42       42.99     38.67 o 
   3  15  13      563.72      597.67     81.67 o 
   4  15  13       28.12       22.62     16.08 o 
   5  15  13      552.28      501.99     47.35 o 
   6  15  13       40.66       22.79     14.33 o 
  -4 -11  14        4.26        1.07     24.00 o 
  -3 -11  14      778.95      806.68     55.83 o 
  -2 -11  14        1.71       19.20     19.60 o 
  -1 -11  14      718.91      747.43     68.69 o 
   0 -11  14      107.82       66.15     23.19 o 
   1 -11  14      411.63      357.88     40.90 o 
   2 -11  14      225.49      241.80     36.48 o 
  -5 -10  14      648.27      973.09     69.38 o 
  -4 -10  14       35.83       21.69     16.66 o 
  -3 -10  14      537.51      493.13     43.73 o 
  -2 -10  14        1.23       14.56     17.97 o 
  -1 -10  14     1446.14     1597.09     72.16 o 
   0 -10  14       86.67       79.56     24.13 o 
   1 -10  14      822.57      903.27     55.44 o 
   2 -10  14       53.65       56.41     50.23 o 
   3 -10  14     1321.03     1296.59     77.94 o 
   4 -10  14      167.67      148.08     24.72 o 
  -6  -9  14      126.53      251.95     35.16 o 
  -5  -9  14     1173.36     1555.30     61.94 o 
  -4  -9  14        3.18       19.39     15.73 o 
  -3  -9  14      816.35     1077.13     57.20 o 
  -2  -9  14       12.10       16.25     16.36 o 
  -1  -9  14     1827.75     1979.60    105.91 o 
   0  -9  14        6.63       11.67     15.19 o 
   1  -9  14      729.83      719.59     51.74 o 
   2  -9  14       12.22        6.71     15.62 o 
   3  -9  14     1043.76     1039.32     49.45 o 
   4  -9  14       33.03       16.14     14.76 o 
   5  -9  14      477.92      461.89     38.41 o 
  -6  -8  14      439.83      587.90     38.39 o 
  -5  -8  14     1360.42     1639.36     59.63 o 
  -4  -8  14      225.85      419.33     37.11 o 
  -3  -8  14      747.70      950.02     43.92 o 
  -2  -8  14      106.18       80.78     20.31 o 
  -1  -8  14     1625.53     1887.65     61.24 o 
   0  -8  14       62.17       81.51     19.82 o 
   1  -8  14      894.69      931.64     52.67 o 
   2  -8  14       55.29       41.15     17.36 o 
   3  -8  14     1135.96     1107.09     92.79 o 
   4  -8  14       34.97       28.95     12.47 o 
   5  -8  14      502.13      479.73     37.99 o 
   6  -8  14      109.77      113.23     20.07 o 
  -7  -7  14      697.37      700.89     93.13 o 
  -6  -7  14      778.31      721.15     32.40 o 
  -5  -7  14      889.39      945.97     33.97 o 
  -4  -7  14      507.11      567.49     76.00 o 
  -3  -7  14      647.98      852.78     95.05 o 
  -2  -7  14      101.40       99.81     19.58 o 
  -1  -7  14      713.75     1022.10     71.95 o 
   0  -7  14      102.44      118.15     21.64 o 
   1  -7  14      715.68      791.44     46.47 o 
   2  -7  14        7.94       18.54     11.70 o 
   3  -7  14     1715.12     1761.79     63.10 o 
   4  -7  14       72.19       50.77     13.06 o 
   5  -7  14      857.14      893.39     35.71 o 
   6  -7  14       58.61       40.24     14.50 o 
   7  -7  14      661.74      671.91     39.88 o 
  -7  -6  14      345.37      329.85     44.78 o 
  -6  -6  14      700.10      703.40     47.20 o 
  -5  -6  14      995.58     1004.82     35.91 o 
  -4  -6  14     1303.78     1267.91     38.72 o 
  -3  -6  14      806.20      829.88     51.94 o 
  -2  -6  14      404.75      379.91     28.27 o 
  -1  -6  14     2147.57     2231.66    243.59 o 
   0  -6  14       82.93      115.77     19.41 o 
   1  -6  14     2191.63     2250.36     82.13 o 
   2  -6  14      241.18      267.95     20.39 o 
   3  -6  14     1043.45     1026.30     33.43 o 
   4  -6  14       48.42       33.93     10.34 o 
   5  -6  14      843.52      866.72     32.84 o 
   6  -6  14        0.13       -2.40     10.53 o 
   7  -6  14      566.89      650.53     38.08 o 
  -7  -5  14       65.46       33.35     23.64 o 
  -6  -5  14     1132.75     1112.64     44.55 o 
  -5  -5  14      502.57      462.44     22.98 o 
  -4  -5  14     2188.56     2027.43     49.73 o 
  -3  -5  14      371.97      403.53     21.68 o 
  -2  -5  14      735.34      724.01     35.23 o 
  -1  -5  14     1348.76     1379.81     58.82 o 
   0  -5  14      644.51      642.57     31.36 o 
   1  -5  14     1501.32     1626.87     92.66 o 
   2  -5  14      442.57      424.84     20.83 o 
   3  -5  14     2918.75     2865.44     61.99 o 
   4  -5  14      745.43      696.03     28.25 o 
   5  -5  14      951.48      925.28     46.06 o 
   6  -5  14        6.80        8.28      9.04 o 
   7  -5  14      705.34      756.25     57.82 o 
   8  -5  14      147.46      130.08     20.73 o 
  -7  -4  14       75.11       49.59     24.57 o 
  -6  -4  14      734.36      710.32     35.22 o 
  -5  -4  14      724.80      626.92     31.71 o 
  -4  -4  14     1301.12     1239.57     35.85 o 
  -3  -4  14     1394.17     1306.73     36.49 o 
  -2  -4  14     2934.32     2708.68     74.73 o 
  -1  -4  14     1990.46     1910.01     61.91 o 
   0  -4  14     1811.39     1769.07     52.87 o 
   1  -4  14     2287.10     2152.91     89.44 o 
   2  -4  14      498.18      513.07     21.92 o 
   3  -4  14      897.80      823.53     27.48 o 
   4  -4  14     1762.55     1613.02     42.25 o 
   5  -4  14     1028.56     1033.23     33.42 o 
   6  -4  14      261.78      230.76     18.53 o 
   7  -4  14     1163.04     1044.71     41.63 o 
   8  -4  14        0.03       -6.40     14.15 o 
  -8  -3  14      760.51      834.27     65.86 o 
  -7  -3  14       35.69       49.36     23.00 o 
  -6  -3  14     1399.84     1344.09     52.81 o 
  -5  -3  14      141.21      109.33     15.77 o 
  -4  -3  14     3081.80     2995.07     68.57 o 
  -3  -3  14     1876.39     1921.43     50.18 o 
  -2  -3  14     1544.28     1538.37     43.02 o 
  -1  -3  14      217.98      260.06     21.43 o 
   0  -3  14     5335.33     5339.79    148.01 o 
   1  -3  14     6123.48     6015.69    102.26 o 
   2  -3  14      508.36      481.09     22.45 o 
   3  -3  14     1033.54     1050.11     30.74 o 
   4  -3  14      336.73      333.00     19.11 o 
   5  -3  14     1540.24     1530.15     41.14 o 
   6  -3  14       14.98       14.22      8.08 o 
   7  -3  14     1103.79     1160.98     37.05 o 
   8  -3  14       45.08       28.63     12.85 o 
   9  -3  14     1004.01      904.86     51.82 o 
  -8  -2  14      542.48      924.08     92.07 o 
  -7  -2  14        0.26      -12.41     23.63 o 
  -6  -2  14      616.59      648.31     44.94 o 
  -5  -2  14       57.09       51.64     15.08 o 
  -4  -2  14     3788.74     3473.41    110.01 o 
  -3  -2  14      221.03      222.81     17.02 o 
  -2  -2  14     1498.01     1519.14     41.75 o 
  -1  -2  14       15.28       15.42      7.48 o 
   0  -2  14     3143.10     3022.67     77.07 o 
   1  -2  14     1435.01     1386.50     30.52 o 
   2  -2  14     2042.44     1938.39     48.21 o 
   3  -2  14     1250.94     1319.76     34.26 o 
   4  -2  14      989.79      933.10     28.92 o 
   5  -2  14     2847.04     2746.72     59.45 o 
   6  -2  14       44.29       44.65      9.94 o 
   7  -2  14     2319.82     2123.67     52.45 o 
   8  -2  14      188.74      166.89     31.76 o 
   9  -2  14     1001.85      974.65     59.59 o 
  -8  -1  14     1105.82     1257.51    104.10 o 
  -7  -1  14      193.06      262.29     51.58 o 
  -6  -1  14     1170.10     1218.74     56.78 o 
  -5  -1  14      184.62      150.40     33.12 o 
  -4  -1  14     2591.01     2406.80    108.05 o 
  -3  -1  14      495.14      444.82     31.78 o 
  -2  -1  14      506.77      524.21     25.82 o 
  -1  -1  14      696.40      710.75     36.99 o 
   0  -1  14     2641.97     2607.81     67.26 o 
   1  -1  14      895.28      856.55     22.00 o 
   2  -1  14     1594.24     1619.59     41.87 o 
   3  -1  14     1639.95     1614.39     38.37 o 
   4  -1  14     1768.05     1656.36     40.28 o 
   5  -1  14      944.80      982.03     30.05 o 
   6  -1  14      256.72      244.69     17.29 o 
   7  -1  14     2359.02     2178.32     60.51 o 
   8  -1  14      338.96      323.78     25.58 o 
   9  -1  14     1041.95      930.88     48.69 o 
  10  -1  14      118.11       94.44     23.41 o 
  -8   0  14      728.84      964.94     95.45 o 
  -7   0  14      241.48      229.39     50.58 o 
  -6   0  14      906.07      907.26     49.17 o 
  -5   0  14      284.70      281.66     27.78 o 
  -4   0  14     4183.28     3919.64    120.37 o 
  -3   0  14     1335.46     1362.40     56.57 o 
  -2   0  14     1327.69     1159.70     52.42 o 
  -1   0  14        1.09        0.67      6.85 o 
   0   0  14     2555.11     2352.18     64.41 o 
   1   0  14      879.44      865.53     21.75 o 
   2   0  14     4686.15     4540.06     79.81 o 
   3   0  14     2323.40     2339.10     48.99 o 
   4   0  14     5464.42     5357.07     95.28 o 
   5   0  14       94.44       91.02     15.79 o 
   6   0  14      759.33      684.12     25.45 o 
   7   0  14     1316.53     1216.78     48.12 o 
   8   0  14      633.47      604.95     29.86 o 
   9   0  14      848.56      833.13     73.79 o 
  10   0  14       78.51       45.70     18.63 o 
  -7   1  14      267.57      290.31     57.16 o 
  -6   1  14     1037.17     1004.55     63.02 o 
  -5   1  14        3.68       10.88     11.71 o 
  -4   1  14     3770.84     3675.12    221.30 o 
  -3   1  14      623.53      568.03     34.73 o 
  -2   1  14     3645.91     3365.32    105.95 o 
  -1   1  14        3.23        5.50      6.90 o 
   0   1  14     5647.96     5512.87    120.06 o 
   1   1  14        0.87       -1.50      5.40 o 
   2   1  14     4293.69     4357.40     70.12 o 
   3   1  14      676.80      611.75     20.74 o 
   4   1  14     4799.59     4665.86     84.55 o 
   5   1  14      349.42      344.63     17.79 o 
   6   1  14      929.79      898.17     28.35 o 
   7   1  14      721.42      623.29     28.54 o 
   8   1  14     1424.24     1323.90     56.31 o 
   9   1  14      600.07      606.18     49.83 o 
  10   1  14      101.54       70.06     19.29 o 
  -7   2  14      364.37      379.68     64.62 o 
  -6   2  14      860.95      830.32     83.48 o 
  -5   2  14      104.88      126.88     21.42 o 
  -4   2  14     2871.62     2763.26    127.67 o 
  -3   2  14      177.28      203.83     41.46 o 
  -2   2  14     1987.92     1905.07     68.77 o 
  -1   2  14        3.56        7.23      9.09 o 
   0   2  14     6566.92     6388.88    118.34 o 
   1   2  14        0.07       -2.18      4.31 o 
   2   2  14     2820.16     2897.87     54.69 o 
   3   2  14       87.16       82.46      9.25 o 
   4   2  14     3861.56     3872.61     81.98 o 
   5   2  14     1031.84     1020.69     33.11 o 
   6   2  14     2036.04     1941.21     40.82 o 
   7   2  14      690.53      623.16     28.14 o 
   8   2  14     1523.27     1381.84     44.18 o 
   9   2  14      814.91      817.03     47.39 o 
  10   2  14      374.27      389.43     34.91 o 
  -7   3  14      188.60      139.20     44.56 o 
  -6   3  14      370.25      446.18     65.93 o 
  -5   3  14      253.93      238.23     28.00 o 
  -4   3  14     2228.11     2108.82     78.28 o 
  -3   3  14       15.86       10.13     11.73 o 
  -2   3  14     2549.28     2476.99    124.32 o 
  -1   3  14       92.41       79.58     15.21 o 
   0   3  14     5597.77     5483.65    123.23 o 
   1   3  14        4.75        9.34      5.98 o 
   2   3  14     4772.71     4928.84     95.55 o 
   3   3  14       64.76       67.73     10.71 o 
   4   3  14     1659.39     1652.06     43.51 o 
   5   3  14      247.60      237.61     20.08 o 
   6   3  14     1797.99     1737.60     42.33 o 
   7   3  14      605.68      512.97     30.13 o 
   8   3  14     2696.32     2473.39    114.08 o 
   9   3  14      399.31      371.03     35.69 o 
  10   3  14      910.84      931.16     69.06 o 
  -7   4  14      715.03      824.86     90.38 o 
  -6   4  14      235.20      178.75     46.32 o 
  -5   4  14      532.71      458.72     36.86 o 
  -4   4  14     1126.70     1043.27     51.63 o 
  -3   4  14     1689.51     1658.25     66.02 o 
  -2   4  14      169.52      149.29     20.59 o 
  -1   4  14        7.78        4.41      7.29 o 
   0   4  14     1902.79     1711.34     91.63 o 
   1   4  14      297.27      304.36     28.59 o 
   2   4  14     2635.90     2711.13     69.56 o 
   3   4  14        7.77        4.20      5.55 o 
   4   4  14     2535.21     2497.61     65.80 o 
   5   4  14       13.78        4.92     11.25 o 
   6   4  14     1214.42     1170.69     30.34 o 
   7   4  14      321.26      313.88     24.42 o 
   8   4  14     1414.46     1386.71     51.34 o 
   9   4  14      333.58      303.75     26.12 o 
  10   4  14     1461.62     1517.35     79.12 o 
  11   4  14      194.11      170.38     26.44 o 
  -7   5  14      970.08      856.77     96.02 o 
  -6   5  14      544.81      545.52     75.02 o 
  -5   5  14      788.13      753.23     46.69 o 
  -4   5  14      389.92      389.63     49.83 o 
  -3   5  14     1890.10     1936.70    120.40 o 
  -2   5  14      825.55      942.73     46.38 o 
  -1   5  14        5.41       11.42      8.25 o 
   0   5  14     1219.09     1209.72     78.22 o 
   1   5  14      588.50      652.73     42.73 o 
   2   5  14     3544.95     3431.50     70.54 o 
   3   5  14        1.52        1.96      5.86 o 
   4   5  14     4294.54     4247.27     99.19 o 
   5   5  14      833.70      792.34     32.10 o 
   6   5  14     2160.31     2099.52     48.73 o 
   7   5  14        0.56        7.04      7.89 o 
   8   5  14     2287.40     2175.02     77.14 o 
   9   5  14       12.50       10.17     11.11 o 
  10   5  14      655.36      775.31     75.37 o 
  11   5  14      283.12      298.31     73.36 o 
  -6   6  14      298.66      139.83     47.19 o 
  -5   6  14      795.12      770.78     81.79 o 
  -4   6  14      351.32      375.12     34.98 o 
  -3   6  14     2185.17     2078.98     79.80 o 
  -2   6  14     1450.26     1341.63     58.89 o 
  -1   6  14      325.74      324.15     23.74 o 
   0   6  14     1725.88     1506.18    114.29 o 
   1   6  14     1142.01     1113.08     39.93 o 
   2   6  14     1972.59     1986.21     54.55 o 
   3   6  14     1015.70      997.37     35.37 o 
   4   6  14     2976.68     2956.82     75.44 o 
   5   6  14      155.80      143.67     15.82 o 
   6   6  14      764.49      724.60     25.45 o 
   7   6  14      252.81      252.03     13.28 o 
   8   6  14      887.00      886.14     34.19 o 
   9   6  14        1.60       -3.68     11.88 o 
  10   6  14      658.18      709.23     77.53 o 
  11   6  14        4.69       31.27     29.46 o 
  -6   7  14       74.49       75.71     34.66 o 
  -5   7  14      701.83      797.35     85.18 o 
  -4   7  14      235.88      221.34     28.92 o 
  -3   7  14     1055.58     1085.45     54.97 o 
  -2   7  14      972.71      917.07     40.05 o 
  -1   7  14     3209.21     3159.85     85.49 o 
   0   7  14     2508.12     2399.54     68.72 o 
   1   7  14      854.31      785.90     41.86 o 
   2   7  14      632.02      616.24     35.55 o 
   3   7  14     1636.83     1505.29     72.80 o 
   4   7  14     4144.41     4152.42     99.36 o 
   5   7  14      589.67      581.40     28.97 o 
   6   7  14     1886.68     1894.29     47.07 o 
   7   7  14       93.47       81.37      9.74 o 
   8   7  14     1741.71     1742.52     50.96 o 
   9   7  14        5.46        7.39     10.04 o 
  10   7  14      650.82      566.02     69.63 o 
  11   7  14        7.96       -4.32     25.70 o 
  -5   8  14      590.74      548.78     75.46 o 
  -4   8  14      180.63      205.51     48.07 o 
  -3   8  14      821.37      842.24    173.23 o 
  -2   8  14      149.35      155.25     20.08 o 
  -1   8  14     1096.45     1132.36     44.97 o 
   0   8  14     1257.44     1256.35     46.91 o 
   1   8  14     2540.35     2513.35     88.07 o 
   2   8  14      583.31      510.61     52.96 o 
   3   8  14      700.83      661.82     35.99 o 
   4   8  14      307.17      248.52     47.30 o 
   5   8  14      768.46      745.92     27.15 o 
   6   8  14     1423.45     1424.72     40.23 o 
   7   8  14      118.42       90.88     10.98 o 
   8   8  14     1551.91     1613.06     49.36 o 
   9   8  14      211.69      172.72     23.31 o 
  10   8  14     1674.90     1639.13     64.53 o 
  -5   9  14      682.63      543.45     77.53 o 
  -4   9  14        2.45       11.47     27.33 o 
  -3   9  14     1410.90     1402.48     68.16 o 
  -2   9  14       37.70       33.17     14.60 o 
  -1   9  14      676.38      606.57     39.13 o 
   0   9  14      265.46      316.52     32.64 o 
   1   9  14     1963.19     1899.74    111.44 o 
   2   9  14     1248.09     1170.14     80.98 o 
   3   9  14      441.57      428.77     31.64 o 
   4   9  14     1075.47     1094.58     50.80 o 
   5   9  14      955.29      915.79     35.10 o 
   6   9  14     1713.45     1632.23     44.60 o 
   7   9  14       64.70       70.88     10.51 o 
   8   9  14      666.91      656.28     22.57 o 
   9   9  14      130.37      107.56     23.31 o 
  10   9  14     1203.00     1120.41     55.58 o 
  -4  10  14       63.05       83.90     25.39 o 
  -3  10  14      930.47      904.54     63.44 o 
  -2  10  14        2.59        6.92     11.45 o 
  -1  10  14      986.50     1032.10     46.29 o 
   0  10  14        1.10       12.86     15.35 o 
   1  10  14     1750.77     1725.19    108.74 o 
   2  10  14      111.83       94.95     33.34 o 
   3  10  14      464.50      531.37     36.67 o 
   4  10  14      740.77      737.08     33.59 o 
   5  10  14     1494.33     1475.61     49.33 o 
   6  10  14     1126.56     1045.30     35.29 o 
   7  10  14      292.79      273.87     18.25 o 
   8  10  14      918.21      908.47     29.43 o 
   9  10  14      330.14      295.85     44.47 o 
  10  10  14      741.89      745.60     46.72 o 
  -3  11  14      776.39      717.18     45.81 o 
  -2  11  14       34.36       35.12     14.46 o 
  -1  11  14      686.67      632.89     67.39 o 
   0  11  14        0.14        1.50     22.94 o 
   1  11  14     1174.89     1134.98     89.06 o 
   2  11  14      131.26      128.36     37.54 o 
   3  11  14      918.50      883.43     38.25 o 
   4  11  14      257.01      251.32     22.87 o 
   5  11  14     1226.63     1231.81     45.70 o 
   6  11  14      500.52      418.13     31.40 o 
   7  11  14      528.83      541.90     61.62 o 
   8  11  14      314.91      335.92     22.51 o 
   9  11  14      272.97      242.46     28.28 o 
  10  11  14      506.42      511.05     56.15 o 
  -2  12  14       27.55       12.07     17.85 o 
  -1  12  14     1060.28     1165.75     98.84 o 
   0  12  14        6.95       -2.57     24.76 o 
   1  12  14     1256.00     1443.65    106.67 o 
   2  12  14        0.77        0.31     25.95 o 
   3  12  14      982.64     1065.76     43.36 o 
   4  12  14       82.59       58.88     14.71 o 
   5  12  14     1762.32     1755.72     58.56 o 
   6  12  14       66.46       56.35     14.77 o 
   7  12  14      383.76      384.31     26.08 o 
   8  12  14      211.54      217.14     17.85 o 
   9  12  14      504.88      537.90     40.86 o 
  -1  13  14      716.92      822.98     91.44 o 
   0  13  14       99.42       58.22     35.29 o 
   1  13  14     1071.47     1158.54     97.46 o 
   2  13  14       18.49       23.00     29.46 o 
   3  13  14      861.04      871.78     53.58 o 
   4  13  14       27.25       17.03     12.97 o 
   5  13  14      927.25      859.74     41.69 o 
   6  13  14       48.23       33.88     14.21 o 
   7  13  14      583.55      608.58     32.82 o 
   8  13  14      111.23      108.51     16.68 o 
   0  14  14       37.44       27.39     33.59 o 
   1  14  14      660.45      673.88     85.18 o 
   2  14  14       50.26       63.80     35.41 o 
   3  14  14      436.95      478.65     72.26 o 
   4  14  14       54.10       44.04     15.85 o 
   5  14  14     1035.90     1044.21     46.74 o 
   6  14  14        3.00       -8.61     10.73 o 
   7  14  14      787.65      796.28     38.30 o 
   2  15  14       48.75       42.74     35.35 o 
   3  15  14      482.73      492.69     78.72 o 
   4  15  14        9.53       16.34     15.27 o 
   5  15  14      470.12      466.67     36.01 o 
   6  15  14        3.51       19.69     13.76 o 
  -2 -11  15       25.92       24.46     23.39 o 
  -1 -11  15      733.59      769.58     54.82 o 
   0 -11  15       17.79       35.36     21.22 o 
   1 -11  15      375.91      392.59     42.76 o 
  -4 -10  15       43.72       47.74     22.12 o 
  -3 -10  15      753.85      777.59     54.13 o 
  -2 -10  15       81.46      118.49     49.48 o 
  -1 -10  15     1310.57     1356.16     67.01 o 
   0 -10  15      109.48      116.72     25.22 o 
   1 -10  15      841.47      860.73     56.61 o 
   2 -10  15       30.80       -1.33     17.31 o 
   3 -10  15      998.62      926.82     61.93 o 
  -5  -9  15      844.83     1066.41     64.84 o 
  -4  -9  15       48.05       82.73     20.00 o 
  -3  -9  15      756.75     1205.36     82.61 o 
  -2  -9  15       17.26       36.97     20.37 o 
  -1  -9  15     1383.45     1451.93     69.51 o 
   0  -9  15       61.98       26.68     17.12 o 
   1  -9  15      643.49      743.91     51.92 o 
   2  -9  15       12.53        7.61     25.85 o 
   3  -9  15     1045.77      973.13     69.01 o 
   4  -9  15      213.23      195.98     25.62 o 
  -6  -8  15      355.79      446.26     85.17 o 
  -5  -8  15      984.52     1249.26     51.96 o 
  -4  -8  15      129.15      202.93     35.51 o 
  -3  -8  15      860.70     1059.31     56.07 o 
  -2  -8  15      151.06      179.39     27.72 o 
  -1  -8  15     1525.48     1751.14     75.91 o 
   0  -8  15        2.49       11.02     13.35 o 
   1  -8  15      701.10      678.65     46.80 o 
   2  -8  15        3.27       -2.20     14.51 o 
   3  -8  15      608.23      590.46     42.55 o 
   4  -8  15       16.88        5.93     10.98 o 
   5  -8  15      589.50      625.32     37.15 o 
  -6  -7  15      708.50      767.68     72.51 o 
  -5  -7  15      658.51      693.83     44.49 o 
  -4  -7  15      641.04      735.45     60.31 o 
  -3  -7  15      598.28      689.84     39.08 o 
  -2  -7  15      255.48      325.26     35.38 o 
  -1  -7  15     1766.61     2270.75     86.59 o 
   0  -7  15      348.68      364.54     34.82 o 
   1  -7  15      958.33      982.95     51.84 o 
   2  -7  15       16.08       -0.27     13.80 o 
   3  -7  15     1123.03     1143.13     62.28 o 
   4  -7  15        0.10        2.08      9.08 o 
   5  -7  15      358.39      381.73     28.93 o 
   6  -7  15      170.30      201.30     22.80 o 
  -7  -6  15      556.84      586.50     58.17 o 
  -6  -6  15      640.56      564.20    116.29 o 
  -5  -6  15      650.80      617.82     28.05 o 
  -4  -6  15      886.05      859.29     36.14 o 
  -3  -6  15      866.31      837.51     40.53 o 
  -2  -6  15      280.17      248.94     38.92 o 
  -1  -6  15     2082.01     2535.21    229.39 o 
   0  -6  15       95.75       71.48     14.92 o 
   1  -6  15     1303.05     1361.43     60.82 o 
   2  -6  15       66.85       76.72     18.50 o 
   3  -6  15     2043.42     2171.37     53.49 o 
   4  -6  15       53.10       34.90     10.59 o 
   5  -6  15      401.53      464.41     26.56 o 
   6  -6  15       36.25       23.99     14.64 o 
   7  -6  15      968.56      932.84     44.89 o 
  -7  -5  15      277.27      325.50     45.34 o 
  -6  -5  15      889.26      863.60     51.89 o 
  -5  -5  15      768.94      735.01     28.99 o 
  -4  -5  15      942.65      871.81     40.57 o 
  -3  -5  15      916.10      899.18     59.80 o 
  -2  -5  15      706.20      734.33     39.67 o 
  -1  -5  15     2745.91     2627.56    149.70 o 
   0  -5  15      529.57      530.14     39.23 o 
   1  -5  15     3155.98     3200.11    141.55 o 
   2  -5  15      958.95      922.56     39.05 o 
   3  -5  15     2397.97     2305.10     75.09 o 
   4  -5  15       50.10       50.42     11.12 o 
   5  -5  15      670.45      616.45     28.37 o 
   6  -5  15       14.79        4.17      9.51 o 
   7  -5  15      967.55     1034.61     44.61 o 
   8  -5  15        6.37        6.86     13.46 o 
  -7  -4  15       63.10       37.50     39.99 o 
  -6  -4  15     1672.67     1741.66     70.74 o 
  -5  -4  15      498.97      487.02     30.03 o 
  -4  -4  15     1169.84     1094.39     36.99 o 
  -3  -4  15      369.90      414.34     30.04 o 
  -2  -4  15      539.38      547.62     35.39 o 
  -1  -4  15     2440.04     2249.08     80.50 o 
   0  -4  15        6.67        8.73     13.07 o 
   1  -4  15      184.92      202.31     23.59 o 
   2  -4  15        3.91        0.98      6.58 o 
   3  -4  15     3028.30     3031.16     77.56 o 
   4  -4  15        9.33       -0.66      8.03 o 
   5  -4  15     1577.19     1514.51     42.47 o 
   6  -4  15        4.32       -7.90      7.90 o 
   7  -4  15     1139.29     1098.84     43.98 o 
   8  -4  15       19.85        9.34     12.58 o 
  -7  -3  15        1.41      -13.35     26.45 o 
  -6  -3  15      908.02      820.41     79.66 o 
  -5  -3  15       90.53       95.37     20.08 o 
  -4  -3  15     1280.71     1254.75     80.04 o 
  -3  -3  15       84.11       78.44     12.61 o 
  -2  -3  15     2511.36     2361.62     94.97 o 
  -1  -3  15     1761.77     1797.17     56.29 o 
   0  -3  15     1859.30     1834.79     69.50 o 
   1  -3  15     5538.62     5521.37    122.78 o 
   2  -3  15     1077.03     1058.45     39.27 o 
   3  -3  15      236.50      242.10     16.74 o 
   4  -3  15      259.73      255.31     17.96 o 
   5  -3  15     2812.36     2750.38     61.46 o 
   6  -3  15        1.41       -5.72      7.86 o 
   7  -3  15     1172.69     1204.88     38.76 o 
   8  -3  15       34.03       20.75     12.88 o 
   9  -3  15      683.57      607.99     44.31 o 
  -7  -2  15       50.67       36.29     34.66 o 
  -6  -2  15     1138.75     1189.07     92.13 o 
  -5  -2  15       15.60       11.97     13.13 o 
  -4  -2  15     3130.10     2824.26     96.32 o 
  -3  -2  15       18.45       21.70      9.98 o 
  -2  -2  15       18.22       15.76      8.42 o 
  -1  -2  15      495.32      494.48     28.38 o 
   0  -2  15     4569.41     4487.83    128.78 o 
   1  -2  15      732.12      752.23     30.99 o 
   2  -2  15       13.96        3.55      6.24 o 
   3  -2  15      106.73       82.50     16.30 o 
   4  -2  15      918.89      830.00     27.68 o 
   5  -2  15     1518.07     1449.79     39.39 o 
   6  -2  15       19.69       14.37     11.67 o 
   7  -2  15     1221.91     1185.72     37.46 o 
   8  -2  15      233.59      226.34     31.08 o 
   9  -2  15      932.68      883.36     50.44 o 
  -7  -1  15       74.04      126.98     42.99 o 
  -6  -1  15     1219.79     1539.80    107.68 o 
  -5  -1  15      158.63      155.01     22.69 o 
  -4  -1  15     3164.06     2903.73     98.13 o 
  -3  -1  15      498.99      476.05     53.71 o 
  -2  -1  15     1662.89     1628.83     57.62 o 
  -1  -1  15      799.82      741.44     36.09 o 
   0  -1  15     6058.35     5659.79    194.32 o 
   1  -1  15     1729.25     1675.26     50.88 o 
   2  -1  15     4841.38     4751.07     94.78 o 
   3  -1  15      268.15      269.51     16.09 o 
   4  -1  15     1722.78     1639.74     40.83 o 
   5  -1  15      497.23      478.58     22.15 o 
   6  -1  15      465.27      451.32     22.45 o 
   7  -1  15     1376.55     1345.02     39.18 o 
   8  -1  15      254.55      229.18     27.68 o 
   9  -1  15      439.89      466.42     38.04 o 
  -7   0  15       59.22       63.68     38.92 o 
  -6   0  15     1203.04     1393.01    103.04 o 
  -5   0  15      181.65      211.48     25.37 o 
  -4   0  15     1576.73     1657.15     66.82 o 
  -3   0  15       31.83       34.32     28.24 o 
  -2   0  15     1681.88     1641.82     49.99 o 
  -1   0  15       64.37       84.77     16.47 o 
   0   0  15     3936.58     3808.99     91.05 o 
   1   0  15      174.78      206.27     19.13 o 
   2   0  15     5383.47     5324.57     84.22 o 
   3   0  15      933.74      943.46     27.60 o 
   4   0  15     3105.06     2934.77     60.12 o 
   5   0  15      452.78      406.04     21.39 o 
   6   0  15     1686.65     1556.55     40.98 o 
   7   0  15      797.12      763.96     32.47 o 
   8   0  15      352.75      328.38     23.96 o 
   9   0  15      364.39      402.56     49.92 o 
  10   0  15       50.98       58.75     19.03 o 
  -7   1  15      111.48      135.13     43.94 o 
  -6   1  15      738.50      711.42     78.34 o 
  -5   1  15      195.65      174.64     25.01 o 
  -4   1  15     1471.46     1447.46     61.50 o 
  -3   1  15       63.88       48.51     18.80 o 
  -2   1  15     3451.79     3387.52    106.67 o 
  -1   1  15       87.64       92.45     13.25 o 
   0   1  15     4068.40     3997.69    115.31 o 
   1   1  15      103.11      126.95     14.73 o 
   2   1  15     6109.50     6078.19     93.88 o 
   3   1  15       24.00       16.98      6.61 o 
   4   1  15     3197.33     3237.70     66.66 o 
   5   1  15     1050.80     1042.64     30.84 o 
   6   1  15     2122.09     2030.63     54.17 o 
   7   1  15      551.52      466.94     26.07 o 
   8   1  15     1249.09     1171.44     41.19 o 
   9   1  15      894.76      838.60     46.89 o 
  10   1  15       34.09       23.44     16.25 o 
  -7   2  15      204.69      253.33     53.65 o 
  -6   2  15      736.57      631.14     75.96 o 
  -5   2  15      426.09      461.75     54.03 o 
  -4   2  15     1280.05     1290.12     87.15 o 
  -3   2  15      944.54      843.10     44.21 o 
  -2   2  15      452.11      413.09     36.95 o 
  -1   2  15       16.03        9.50      9.88 o 
   0   2  15     4508.47     4179.44     97.13 o 
   1   2  15      145.49      124.38     14.45 o 
   2   2  15     1408.90     1335.14     32.44 o 
   3   2  15       11.10       10.39      6.45 o 
   4   2  15     2725.66     2765.63     63.22 o 
   5   2  15     1336.67     1312.68     35.00 o 
   6   2  15     1347.54     1300.68     40.49 o 
   7   2  15      496.20      468.63     25.90 o 
   8   2  15     2468.13     2361.52     63.17 o 
   9   2  15      440.74      430.26     34.82 o 
  10   2  15      270.00      221.67     44.58 o 
  -7   3  15      386.50      327.48     64.43 o 
  -6   3  15      371.44      330.42     61.67 o 
  -5   3  15      770.96      866.16     49.44 o 
  -4   3  15     1654.36     1531.11     65.17 o 
  -3   3  15     1007.35     1070.03     53.12 o 
  -2   3  15      306.65      310.63     28.57 o 
  -1   3  15       38.20       23.73     11.34 o 
   0   3  15     5244.39     5292.01    120.90 o 
   1   3  15     1103.45     1061.69     46.00 o 
   2   3  15     1027.34      914.82     29.60 o 
   3   3  15        1.24       -5.92      5.92 o 
   4   3  15     3397.13     3412.04     85.13 o 
   5   3  15       49.78       32.03     10.22 o 
   6   3  15     2222.37     2209.41     66.99 o 
   7   3  15      773.53      731.98     58.38 o 
   8   3  15     2113.50     1980.96     65.26 o 
   9   3  15      434.57      360.63     32.68 o 
  10   3  15      766.37      684.24     47.73 o 
  -6   4  15      294.33      258.03     56.22 o 
  -5   4  15     1250.07     1215.84    160.67 o 
  -4   4  15      728.52      723.21     44.33 o 
  -3   4  15      942.95      995.00     50.35 o 
  -2   4  15     1544.06     1538.55     63.12 o 
  -1   4  15      673.91      668.34     77.03 o 
   0   4  15     2668.37     2469.33     74.39 o 
   1   4  15     1085.38     1123.01     48.95 o 
   2   4  15     2728.75     2874.88     92.20 o 
   3   4  15       47.17       36.94     19.88 o 
   4   4  15     2144.97     2103.99    133.90 o 
   5   4  15      241.68      271.18     26.92 o 
   6   4  15     1101.26     1096.09     32.93 o 
   7   4  15      320.06      292.15     24.58 o 
   8   4  15     2191.20     2235.43    100.25 o 
   9   4  15       82.99      109.81     26.49 o 
  10   4  15      696.95      661.02     56.08 o 
  -6   5  15      196.82      104.67     39.05 o 
  -5   5  15     1063.33      961.87     90.82 o 
  -4   5  15      374.89      321.63     43.56 o 
  -3   5  15     2110.04     2172.92    115.13 o 
  -2   5  15      488.06      527.70     37.04 o 
  -1   5  15      269.88      268.12     28.24 o 
   0   5  15     2401.23     2281.73     80.06 o 
   1   5  15     1167.08     1178.27     73.74 o 
   2   5  15     1689.99     1698.76     63.88 o 
   3   5  15      134.93      140.53     13.01 o 
   4   5  15     2867.57     2828.55     73.24 o 
   5   5  15      127.36      156.78     16.79 o 
   6   5  15     2314.20     2212.79     51.74 o 
   7   5  15       56.63       48.76     11.14 o 
   8   5  15     1460.35     1499.35     54.90 o 
   9   5  15       94.94       60.21     22.77 o 
  10   5  15      991.18      973.03     66.61 o 
  -6   6  15      212.53      178.00     47.82 o 
  -5   6  15      533.32      494.82     71.57 o 
  -4   6  15      233.90      205.87     28.16 o 
  -3   6  15      900.14      842.57     48.67 o 
  -2   6  15     1271.45     1300.93     77.25 o 
  -1   6  15      836.73      745.95     49.58 o 
   0   6  15     1857.94     1832.11     98.62 o 
   1   6  15     1346.91     1303.55     55.44 o 
   2   6  15     2834.67     2871.63    133.34 o 
   3   6  15      271.29      244.64     23.29 o 
   4   6  15     1538.16     1523.52     47.90 o 
   5   6  15      200.20      177.75     19.62 o 
   6   6  15      831.52      782.49     27.47 o 
   7   6  15       33.61       34.28      7.74 o 
   8   6  15     1557.91     1548.48     47.37 o 
   9   6  15       81.59       76.84     32.72 o 
  10   6  15      591.71      695.69     78.34 o 
  -5   7  15      668.32      699.14     83.80 o 
  -4   7  15      154.97      156.99     26.10 o 
  -3   7  15     1384.22     1369.10    100.34 o 
  -2   7  15      371.36      357.66     51.46 o 
  -1   7  15      707.93      667.05     34.46 o 
   0   7  15      715.43      631.76     92.31 o 
   1   7  15     2574.16     2483.03     86.70 o 
   2   7  15      295.07      287.24     41.18 o 
   3   7  15     1166.89     1207.88     50.34 o 
   4   7  15     2370.84     2436.54     82.42 o 
   5   7  15      272.55      246.70     20.81 o 
   6   7  15     1350.73     1234.65     36.40 o 
   7   7  15      406.11      388.02     18.98 o 
   8   7  15     1171.58     1190.39     41.35 o 
   9   7  15       16.13        5.03     13.00 o 
  10   7  15      856.80      928.03     88.43 o 
  -5   8  15      588.35      523.21     75.84 o 
  -4   8  15        3.97        2.32     25.32 o 
  -3   8  15      892.59      989.65    149.48 o 
  -2   8  15      403.99      394.12     36.38 o 
  -1   8  15     1029.64     1068.22     44.48 o 
   0   8  15     1388.20     1350.11     65.81 o 
   1   8  15     1034.34     1008.50     50.51 o 
   2   8  15       74.11       60.79     23.06 o 
   3   8  15      389.67      322.12     27.56 o 
   4   8  15      914.78      865.56     43.43 o 
   5   8  15      353.66      341.32     27.12 o 
   6   8  15      466.79      411.90     21.94 o 
   7   8  15       28.64       24.94      8.17 o 
   8   8  15     2002.98     1979.90     57.05 o 
   9   8  15      570.60      552.20     40.48 o 
  10   8  15      484.92      506.98     39.31 o 
  -4   9  15       70.98       54.72     33.84 o 
  -3   9  15     1031.75     1019.16    103.44 o 
  -2   9  15       16.87       10.89     13.40 o 
  -1   9  15      658.74      712.24     48.87 o 
   0   9  15      413.93      313.95     33.72 o 
   1   9  15     1631.41     1753.70    106.30 o 
   2   9  15     1315.81     1290.79     88.50 o 
   3   9  15     1279.85     1397.02     58.21 o 
   4   9  15     1504.85     1455.94     89.12 o 
   5   9  15     1499.34     1442.23     47.96 o 
   6   9  15      773.99      796.52     29.78 o 
   7   9  15      172.40      168.35     14.99 o 
   8   9  15      947.92      997.90     29.62 o 
   9   9  15      293.26      272.91     29.21 o 
  10   9  15      518.42      593.62     42.13 o 
  -4  10  15       26.65        1.63     30.08 o 
  -3  10  15      421.56      390.59     64.87 o 
  -2  10  15        2.82       -5.04     12.77 o 
  -1  10  15      882.39      882.77     56.85 o 
   0  10  15       13.17       16.04     24.57 o 
   1  10  15      798.80      721.89     72.51 o 
   2  10  15      116.19       76.09     29.08 o 
   3  10  15      731.46      655.33     66.62 o 
   4  10  15      336.69      360.67     25.52 o 
   5  10  15     1097.86     1080.85     41.77 o 
   6  10  15      594.93      638.16     32.34 o 
   7  10  15      333.62      346.68     20.26 o 
   8  10  15      571.04      609.90     25.00 o 
   9  10  15      537.30      577.95     40.37 o 
  10  10  15      531.39      496.88     40.25 o 
  -3  11  15      519.33      455.71     70.89 o 
  -2  11  15       18.15        3.73     14.94 o 
  -1  11  15      775.15      810.28    107.52 o 
   0  11  15        0.30      -20.75     22.94 o 
   1  11  15     1235.35     1289.97     96.58 o 
   2  11  15      199.16      173.99     43.68 o 
   3  11  15      802.41      704.28     71.95 o 
   4  11  15      169.81      186.90     22.60 o 
   5  11  15     1615.26     1491.24     52.46 o 
   6  11  15      256.24      236.05     23.06 o 
   7  11  15      234.51      238.73     20.59 o 
   8  11  15      220.13      252.86     24.40 o 
   9  11  15      448.80      404.93     36.11 o 
  -2  12  15       19.91        8.55     27.98 o 
  -1  12  15      634.48      630.38     78.97 o 
   0  12  15      108.16      104.10     40.30 o 
   1  12  15     1161.39     1231.56     99.09 o 
   2  12  15        7.67        2.13     26.70 o 
   3  12  15      633.27      585.97     45.06 o 
   4  12  15        0.54      -10.73     10.73 o 
   5  12  15      905.06      931.56     41.12 o 
   6  12  15      246.38      268.28     31.35 o 
   7  12  15      461.47      458.02     43.55 o 
   8  12  15      203.98      186.05     19.57 o 
   9  12  15      400.17      408.11     36.95 o 
  -1  13  15      631.38      501.84     77.15 o 
   0  13  15       44.78       13.41     33.28 o 
   1  13  15     1010.64     1062.84     98.90 o 
   2  13  15       61.26       64.24     36.16 o 
   3  13  15      779.85      815.27     87.06 o 
   4  13  15        3.86       -8.54     11.48 o 
   5  13  15      885.29      986.33     68.43 o 
   6  13  15       26.52       22.38     13.45 o 
   7  13  15      376.22      343.79     26.31 o 
   8  13  15      159.85      132.44     18.40 o 
   0  14  15       45.36       11.03     33.03 o 
   1  14  15      420.86      408.89     71.32 o 
   2  14  15       18.14       16.23     32.47 o 
   3  14  15      662.84      721.83     86.80 o 
   4  14  15       20.32        5.05     17.54 o 
   5  14  15      568.61      615.87     38.66 o 
   6  14  15       51.96       37.92     14.64 o 
   7  14  15      601.43      635.15     35.25 o 
   3  15  15      373.96      350.10     66.18 o 
   4  15  15        2.52        3.13     23.28 o 
   5  15  15      755.28      767.53     50.24 o 
  -3 -10  16      881.27      923.36     90.41 o 
  -2 -10  16        0.54       -0.78     21.75 o 
  -1 -10  16      818.40      756.36     82.86 o 
   0 -10  16       31.56       30.79     21.33 o 
   1 -10  16      666.45      661.88     85.05 o 
   2 -10  16      333.91      269.26     37.58 o 
  -4  -9  16      137.71      330.17     37.41 o 
  -3  -9  16      710.08     1035.14     78.78 o 
  -2  -9  16        8.52       14.96     20.29 o 
  -1  -9  16     1016.92     1252.66     85.61 o 
   0  -9  16       11.49        2.38     16.14 o 
   1  -9  16     1181.01     1183.49     62.82 o 
   2  -9  16       13.62       -3.22     17.94 o 
   3  -9  16     1119.47     1081.73     61.58 o 
   4  -9  16      205.38      271.21     37.84 o 
  -5  -8  16      610.39      739.45     46.99 o 
  -4  -8  16      105.97      321.17     35.48 o 
  -3  -8  16     1238.84     1682.26     74.76 o 
  -2  -8  16      132.66      263.62     33.53 o 
  -1  -8  16     1296.25     1709.14    120.56 o 
   0  -8  16      164.26      202.80     29.93 o 
   1  -8  16      624.84      637.05     46.80 o 
   2  -8  16        1.81       -2.90     14.74 o 
   3  -8  16     1375.73     1341.05     90.78 o 
   4  -8  16       84.68       90.43     17.56 o 
   5  -8  16      611.46      624.84     37.60 o 
  -6  -7  16      481.28      544.76     54.33 o 
  -5  -7  16      832.52      931.71     50.50 o 
  -4  -7  16      413.11      419.44     55.64 o 
  -3  -7  16      610.88      664.22     46.45 o 
  -2  -7  16      113.67      245.48     31.21 o 
  -1  -7  16     1504.00     1943.27    191.16 o 
   0  -7  16       94.26      113.00     36.85 o 
   1  -7  16      838.91     1001.60     54.22 o 
   2  -7  16       68.74       91.08     21.22 o 
   3  -7  16      895.83      940.99    137.41 o 
   4  -7  16       19.63       11.98     10.75 o 
   5  -7  16     1138.36     1207.97     57.69 o 
   6  -7  16      119.91      134.20     20.57 o 
  -6  -6  16      675.50      590.80     55.47 o 
  -5  -6  16     1058.64     1082.97     45.72 o 
  -4  -6  16      518.50      542.19     35.50 o 
  -3  -6  16      688.57      759.46     46.29 o 
  -2  -6  16      445.34      512.25     64.84 o 
  -1  -6  16     1924.65     2309.92    168.69 o 
   0  -6  16       16.04       47.92     19.78 o 
   1  -6  16     1204.24     1408.07     66.22 o 
   2  -6  16      123.20      132.43     36.10 o 
   3  -6  16     2166.06     2471.03     76.25 o 
   4  -6  16       23.77       37.79     11.52 o 
   5  -6  16      921.52     1076.04     42.11 o 
   6  -6  16       24.03       27.57     13.38 o 
  -6  -5  16      707.63      617.96     59.54 o 
  -5  -5  16      650.46      630.92     29.71 o 
  -4  -5  16      590.58      561.56     34.66 o 
  -3  -5  16      674.97      662.50     37.14 o 
  -2  -5  16      819.84      830.15     47.55 o 
  -1  -5  16     2594.01     2479.85     89.80 o 
   0  -5  16      197.75      214.47     37.23 o 
   1  -5  16     1653.99     1644.64     74.14 o 
   2  -5  16      740.28      677.52     43.86 o 
   3  -5  16     1510.12     1521.22     42.27 o 
   4  -5  16      306.39      288.55     20.43 o 
   5  -5  16      810.91      940.36     34.31 o 
   6  -5  16        1.67        2.20     10.57 o 
   7  -5  16      823.24      743.97     39.76 o 
  -7  -4  16       46.28       23.50     30.21 o 
  -6  -4  16      856.75      840.28     84.23 o 
  -5  -4  16      537.34      454.13     33.81 o 
  -4  -4  16     1010.42     1079.17     46.80 o 
  -3  -4  16      833.82      794.14     38.66 o 
  -2  -4  16      584.28      624.57     41.40 o 
  -1  -4  16     1762.22     1554.21     78.47 o 
   0  -4  16     1329.19     1168.45     55.68 o 
   1  -4  16     2370.24     2502.89     86.68 o 
   2  -4  16      273.77      270.58     28.41 o 
   3  -4  16     1813.32     1736.96     44.74 o 
   4  -4  16      133.25      126.48     14.30 o 
   5  -4  16     1080.68     1056.49     58.03 o 
   6  -4  16       66.80       44.27     11.42 o 
   7  -4  16      625.29      576.12     42.73 o 
   8  -4  16       12.22       -1.12     12.68 o 
  -7  -3  16        0.10      -11.28     27.08 o 
  -6  -3  16     1203.82     1279.32     99.34 o 
  -5  -3  16       80.73       90.14     25.79 o 
  -4  -3  16     2143.72     2198.27     73.05 o 
  -3  -3  16      646.87      724.16     30.15 o 
  -2  -3  16      874.05      928.66     39.74 o 
  -1  -3  16     2926.97     2641.97     89.76 o 
   0  -3  16     2821.69     2809.14     93.83 o 
   1  -3  16       77.43      101.85     19.35 o 
   2  -3  16      875.14      819.21     35.04 o 
   3  -3  16     3007.84     3081.88     64.74 o 
   4  -3  16     1056.99     1042.43     32.99 o 
   5  -3  16      892.96     1019.24     33.63 o 
   6  -3  16        8.27       14.21      9.33 o 
   7  -3  16     1436.67     1334.36     47.80 o 
   8  -3  16       36.76       39.06     16.56 o 
  -7  -2  16        0.09       28.27     32.78 o 
  -6  -2  16     1056.54     1539.36    109.81 o 
  -5  -2  16       11.55        4.66     13.25 o 
  -4  -2  16     2404.55     2318.77    104.70 o 
  -3  -2  16      319.67      288.00     22.19 o 
  -2  -2  16     3103.72     3052.40     95.35 o 
  -1  -2  16     1169.77     1158.97    112.88 o 
   0  -2  16     1279.03     1137.49     52.04 o 
   1  -2  16     1622.14     1541.50    103.41 o 
   2  -2  16      222.33      201.67     18.89 o 
   3  -2  16      648.50      652.05     24.83 o 
   4  -2  16      392.63      331.37     19.68 o 
   5  -2  16     1516.91     1405.22     39.69 o 
   6  -2  16      307.30      261.37     19.31 o 
   7  -2  16     1346.65     1369.26     41.43 o 
   8  -2  16      197.71      182.46     25.18 o 
   9  -2  16      321.05      330.21     35.86 o 
  -7  -1  16       34.02       77.22     40.49 o 
  -6  -1  16     1976.20     2215.24    136.00 o 
  -5  -1  16      122.94      133.88     23.47 o 
  -4  -1  16     2480.07     2613.44    204.26 o 
  -3  -1  16        0.44        1.65     12.29 o 
  -2  -1  16     2458.02     2534.89     69.14 o 
  -1  -1  16      527.08      524.73     36.31 o 
   0  -1  16     6406.41     6504.04    174.76 o 
   1  -1  16      488.44      435.05     33.44 o 
   2  -1  16      322.17      334.73     33.53 o 
   3  -1  16     1322.75     1288.37     34.54 o 
   4  -1  16       93.33       81.90     14.76 o 
   5  -1  16     2228.25     2084.30     49.85 o 
   6  -1  16       94.86      109.05     13.36 o 
   7  -1  16     1533.29     1488.63     53.56 o 
   8  -1  16      186.92      160.75     23.13 o 
   9  -1  16      725.76      732.25     46.29 o 
  -7   0  16      188.07      184.95     51.39 o 
  -6   0  16     1416.39     1671.10    116.14 o 
  -5   0  16      119.91      133.37     23.34 o 
  -4   0  16     1213.42     1618.77    273.45 o 
  -3   0  16      149.82      157.90     22.77 o 
  -2   0  16     1105.04     1106.78     40.12 o 
  -1   0  16       18.64       10.24      7.90 o 
   0   0  16     2962.98     3102.38    171.07 o 
   1   0  16      858.19      823.22     52.24 o 
   2   0  16     2180.94     2144.37     51.96 o 
   3   0  16      279.07      333.07     17.65 o 
   4   0  16     1475.42     1351.80     36.31 o 
   5   0  16     1539.54     1378.85     37.60 o 
   6   0  16     1052.37      939.11     31.27 o 
   7   0  16      559.04      554.77     29.43 o 
   8   0  16      302.03      338.58     31.20 o 
   9   0  16      384.37      303.50     33.95 o 
  -7   1  16      149.18      194.79     52.96 o 
  -6   1  16      911.76      923.51     88.68 o 
  -5   1  16      186.84      211.72     34.60 o 
  -4   1  16     2328.42     2387.08    107.71 o 
  -3   1  16       75.87       68.45     17.37 o 
  -2   1  16     1221.10     1375.26    105.76 o 
  -1   1  16       29.69       16.79      9.38 o 
   0   1  16     6114.02     5724.45    155.67 o 
   1   1  16       62.33      105.96     18.05 o 
   2   1  16      954.98     1023.07     34.26 o 
   3   1  16      245.65      222.52     15.19 o 
   4   1  16     2656.44     2695.28     57.00 o 
   5   1  16      339.92      323.00     18.76 o 
   6   1  16     1111.19     1100.43     38.11 o 
   7   1  16      251.11      234.90     20.00 o 
   8   1  16      375.78      385.22     26.26 o 
   9   1  16      512.83      472.37     46.00 o 
  10   1  16      131.02       85.43     19.77 o 
  -6   2  16      322.76      309.36     56.72 o 
  -5   2  16      809.62      760.65     46.84 o 
  -4   2  16     1477.13     1547.68     97.40 o 
  -3   2  16        9.95        2.81     11.48 o 
  -2   2  16     1964.43     2027.88     95.14 o 
  -1   2  16      333.41      326.25     28.88 o 
   0   2  16     4854.22     4582.20    144.68 o 
   1   2  16       31.71       12.07      9.17 o 
   2   2  16     2703.21     2597.15     69.22 o 
   3   2  16       57.82       62.08      9.90 o 
   4   2  16     3013.58     2798.41     58.10 o 
   5   2  16      301.66      318.77     18.47 o 
   6   2  16     1466.01     1473.50     44.71 o 
   7   2  16      200.74      199.03     19.51 o 
   8   2  16     1500.39     1389.03     45.91 o 
   9   2  16      383.98      353.99     32.46 o 
  10   2  16      121.61      105.75     28.24 o 
  -6   3  16      287.61      248.13     54.78 o 
  -5   3  16      379.61      372.19     36.01 o 
  -4   3  16      308.39      324.08     32.30 o 
  -3   3  16       41.07       26.70     14.82 o 
  -2   3  16     1642.80     1577.47    100.03 o 
  -1   3  16      245.16      226.53     25.42 o 
   0   3  16     2816.79     2731.74     90.54 o 
   1   3  16      401.63      439.69     31.85 o 
   2   3  16     2042.51     1989.26     57.49 o 
   3   3  16       26.27       14.16      9.03 o 
   4   3  16     3391.05     3427.03     86.91 o 
   5   3  16      409.81      395.33     26.65 o 
   6   3  16     1725.93     1643.44     55.96 o 
   7   3  16      170.02      164.99     20.44 o 
   8   3  16     1829.55     1872.68     55.03 o 
   9   3  16      310.80      341.40     32.24 o 
  10   3  16      324.90      332.15     33.07 o 
  -6   4  16      309.71      222.37     52.33 o 
  -5   4  16      788.03      851.56     85.80 o 
  -4   4  16      127.22      131.87     23.20 o 
  -3   4  16       67.37       47.91     16.23 o 
  -2   4  16     1519.83     1513.99     63.93 o 
  -1   4  16      459.33      431.26     33.30 o
[truncated: 84,202 more chars]
